# Supplementary material for: Room-temperature structure determination of vacuum-sensitive organic compounds by formvar encapsulation and serial electron diffraction
Source: J Appl Crystallogr. 2025 Nov 26;58(Pt 6):2119–24. doi: 10.1107/S1600576725009823 (PMC12810524; doi:10.1107/S1600576725009823)
Supplement: Supplementary file 1 [file j-58-02119-sup1.cif]

data_anthracene_a2
#==============================================================================

# PROCESSING SUMMARY (IUCr Office Use Only)

_journal_date_recd_electronic      ?
_journal_date_to_coeditor         ?
_journal_date_from_coeditor       ?
_journal_date_accepted     ?
_journal_date_printers_first      ?
_journal_date_printers_final      ?
_journal_date_proofs_out          ?
_journal_date_proofs_in           ?
_journal_coeditor_name            ?
_journal_coeditor_code      HAT5012SUP1
_journal_coeditor_notes
; ?
;
_journal_paper_category      ?
_journal_techeditor_code      ?
_iucr_compatibility_tag          ACTA95
_journal_techeditor_notes  
;
;
_journal_coden_ASTM               ?
_journal_name_full                ?
_journal_year                     ?
_journal_volume                   ?
_journal_issue                    ?
_journal_page_first               ?
_journal_page_last                ?
_journal_suppl_publ_number        ?
_journal_suppl_publ_pages         ?

#==============================================================================

_audit_creation_date               2025-10-23
_audit_creation_method
;
Olex2 1.5
(compiled 2025.07.13 svn.rb7424aed for OlexSys, GUI svn.r7314)
;
_audit_contact_author_address      ?
_audit_contact_author_email        ?
_audit_contact_author_name         ''
_audit_contact_author_phone        ?
_publ_contact_author_id_orcid      ?
_publ_section_references
;
Bourhis, L.J., Dolomanov, O.V., Gildea, R.J., Howard, J.A.K., Puschmann, H.
 (2015). Acta Cryst. A71, 59-75.

Dolomanov, O.V., Bourhis, L.J., Gildea, R.J, Howard, J.A.K. & Puschmann, H.
 (2009), J. Appl. Cryst. 42, 339-341.
;
_chemical_formula_moiety           'C14 H10'
_chemical_formula_sum              'C14 H10'
_chemical_formula_weight           174.202
loop_
  _atom_type_symbol
  _atom_type_scat_dispersion_real
  _atom_type_scat_dispersion_imag
  _atom_type_scat_Cromer_Mann_a1
  _atom_type_scat_Cromer_Mann_a2
  _atom_type_scat_Cromer_Mann_a3
  _atom_type_scat_Cromer_Mann_a4
  _atom_type_scat_Cromer_Mann_b1
  _atom_type_scat_Cromer_Mann_b2
  _atom_type_scat_Cromer_Mann_b3
  _atom_type_scat_Cromer_Mann_b4
  _atom_type_scat_Cromer_Mann_c
  _atom_type_scat_source
  _atom_type_scat_dispersion_source
 C 0.00000 0.00000 0.60000 0.13600 0.54700 1.22500 40.93800 0.37400 3.27800
 13.01300 0.00000 'Custom 4-Gaussian' custom
 H 0.00000 0.00000 0.12900 0.03600 0.12700 0.23600 37.73700 0.55300 3.77200
 13.51800 0.00000 'Custom 4-Gaussian' custom

_space_group_crystal_system        monoclinic
_space_group_IT_number             14
_space_group_name_H-M_alt          'P 1 21/c 1'
_space_group_name_Hall             '-P 2ybc'
loop_
  _space_group_symop_id
  _space_group_symop_operation_xyz
 1 x,y,z
 2 -x,y+1/2,-z+1/2
 3 -x,-y,-z
 4 x,-y-1/2,z-1/2

_symmetry_Int_Tables_number        14
_cell_length_a                     9.5(5)
_cell_length_b                     6.0(5)
_cell_length_c                     8.6(5)
_cell_angle_alpha                  90
_cell_angle_beta                   103.7(2)
_cell_angle_gamma                  90
_cell_volume                       473(54)
_cell_formula_units_Z              2
_exptl_absorpt_coefficient_mu      0.000
_exptl_crystal_density_diffrn      1.222
_exptl_crystal_F_000               76.560
_diffrn_reflns_av_R_equivalents    0.0000
_diffrn_reflns_av_unetI/netI       0.1015
_diffrn_reflns_Laue_measured_fraction_full  0.8324
_diffrn_reflns_Laue_measured_fraction_max  0.8134
_diffrn_reflns_limit_h_max         10
_diffrn_reflns_limit_h_min         0
_diffrn_reflns_limit_k_max         7
_diffrn_reflns_limit_k_min         0
_diffrn_reflns_limit_l_max         11
_diffrn_reflns_limit_l_min         -11
_diffrn_reflns_number              971
_diffrn_reflns_point_group_measured_fraction_full  0.8324
_diffrn_reflns_point_group_measured_fraction_max  0.8134
_diffrn_reflns_theta_full          1.3474
_diffrn_reflns_theta_max           1.50
_diffrn_reflns_theta_min           0.23
_diffrn_measured_fraction_theta_full  0.8324
_diffrn_measured_fraction_theta_max  0.8134
_diffrn_radiation_type             electrons
_diffrn_radiation_wavelength       0.03919
_diffrn_measurement_device_type    electron_microscope
_reflns_Friedel_coverage           0.0
_reflns_limit_h_max                9
_reflns_limit_h_min                -10
_reflns_limit_k_max                7
_reflns_limit_k_min                0
_reflns_limit_l_max                11
_reflns_limit_l_min                0
_reflns_number_gt                  779
_reflns_number_total               950
_reflns_threshold_expression       I>=2u(I)
_computing_molecular_graphics      'Olex2 1.5 (Dolomanov et al., 2009)'
_computing_publication_material    'Olex2 1.5 (Dolomanov et al., 2009)'
_computing_structure_refinement    'olex2.refine 1.5 (Bourhis et al., 2015)'
_refine_diff_density_max           0.5088
_refine_diff_density_min           -0.3416
_refine_diff_density_rms           0.1059
_refine_ls_d_res_high              0.7501
_refine_ls_d_res_low               4.8636
_refine_ls_extinction_coef         491545(81917)
_refine_ls_extinction_expression   Fc^*^=kFc[1+0.001xFc^2^\l^3^/sin(2\q)]^-1/4^
_refine_ls_goodness_of_fit_ref     2.3240
_refine_ls_hydrogen_treatment      constr
_refine_ls_matrix_type             full
_refine_ls_number_constraints      10
_refine_ls_number_parameters       65
_refine_ls_number_reflns           950
_refine_ls_number_restraints       30
_refine_ls_R_factor_all            0.2866
_refine_ls_R_factor_gt             0.2642
_refine_ls_restrained_S_all        2.2857
_refine_ls_shift/su_max            -0.0009
_refine_ls_shift/su_mean           0.0002
_refine_ls_structure_factor_coef   Fsqd
_refine_ls_weighting_details      
 'w=1/[\s^2^(Fo^2^)+(0.2P)^2^] where P=(Fo^2^+2Fc^2^)/3'
_refine_ls_weighting_scheme        calc
_refine_ls_wR_factor_gt            0.5829
_refine_ls_wR_factor_ref           0.6010
_olex2_refinement_description
;
1. Fixed Uiso
 At 1.2 times of:
  All C(H) groups
2. Restrained distances
 C006-C005 = C005_$1-C007 = C007-C006 = C006-C005 = C005-C007_$1 = C007-C006
 1.39 with sigma of 0.01
 C005-C003 = C003-C001 = C001-C004 = C004-C002 = C002-C006 = C006-C005
 1.39 with sigma of 0.01
 C006_$1-C007 \\sim C005_$1-C006 \\sim C007-C005 \\sim C006-C007_$1 \\sim
C005-C006_$1 \\sim C007-
 C005
 with sigma of 0.02
 C005-C001 \\sim C003-C004 \\sim C001-C002 \\sim C004-C006 \\sim C002-C005
\\sim C006-C003
 with sigma of 0.02
3. Restrained planarity
 C006_$1, C005_$1, C007, C006, C005, C007_$1
 with sigma of 0.1
 C005, C003, C001, C004, C002, C006
 with sigma of 0.1
4.a Aromatic/amide H refined with riding coordinates:
 C001(H001), C002(H002), C003(H003), C004(H004), C007(H007)
;
loop_
  _atom_site_label
  _atom_site_type_symbol
  _atom_site_fract_x
  _atom_site_fract_y
  _atom_site_fract_z
  _atom_site_U_iso_or_equiv
  _atom_site_adp_type
  _atom_site_occupancy
  _atom_site_refinement_flags_posn
 C001 C 0.1321(6) 0.4710(8) 0.2247(6) 0.092(2) Uani 1.000000 D
 H001 H 0.0407(6) 0.4192(8) 0.1725(6) 0.111(3) Uiso 1.000000 R
 C002 C 0.3185(7) 0.7522(8) 0.2598(5) 0.096(2) Uani 1.000000 D
 H002 H 0.3506(7) 0.8884(8) 0.2295(5) 0.115(3) Uiso 1.000000 R
 C003 C 0.2212(6) 0.3465(8) 0.3434(5) 0.092(3) Uani 1.000000 D
 H003 H 0.1886(6) 0.2098(8) 0.3721(5) 0.111(3) Uiso 1.000000 R
 C004 C 0.1824(7) 0.6772(8) 0.1846(6) 0.088(2) Uani 1.000000 D
 H004 H 0.1231(7) 0.7648(8) 0.1061(6) 0.106(3) Uiso 1.000000 R
 C005 C 0.3590(5) 0.4202(5) 0.4218(4) 0.066(2) Uani 1.000000 D
 C006 C 0.4095(6) 0.6274(6) 0.3810(5) 0.075(2) Uani 1.000000 D
 C007 C 0.5462(6) 0.7049(6) 0.4598(5) 0.086(2) Uani 1.000000 D
 H007 H 0.5756(6) 0.8447(6) 0.4329(5) 0.104(3) Uiso 1.000000 R

loop_
  _atom_site_aniso_label
  _atom_site_aniso_U_11
  _atom_site_aniso_U_22
  _atom_site_aniso_U_33
  _atom_site_aniso_U_12
  _atom_site_aniso_U_13
  _atom_site_aniso_U_23
 C001 0.108(6) 0.086(4) 0.102(4) -0.021(4) 0.062(4) -0.021(3)
 C002 0.156(7) 0.063(3) 0.079(4) 0.026(4) 0.049(4) 0.016(2)
 C003 0.160(7) 0.056(3) 0.069(3) -0.013(3) 0.045(4) -0.014(2)
 C004 0.122(7) 0.080(4) 0.070(3) 0.011(4) 0.037(4) 0.011(3)
 C005 0.104(5) 0.042(2) 0.070(3) -0.007(2) 0.055(3) 0.0002(17)
 C006 0.133(6) 0.039(2) 0.070(3) -0.027(3) 0.057(3) -0.0090(18)
 C007 0.158(6) 0.038(2) 0.083(3) 0.020(3) 0.066(4) 0.0036(19)

loop_
  _geom_bond_atom_site_label_1
  _geom_bond_atom_site_label_2
  _geom_bond_distance
  _geom_bond_site_symmetry_2
  _geom_bond_publ_flag
 C001 H001 0.9300 . ?
 C001 C003 1.38(5) . ?
 C001 C004 1.40(9) . ?
 C002 H002 0.9300 . ?
 C002 C004 1.38(6) . ?
 C002 C006 1.40(5) . ?
 C003 H003 0.9300 . ?
 C003 C005 1.39(6) . ?
 C004 H004 0.9300 . ?
 C005 C006 1.41(9) . ?
 C005 C007 1.40(5) 3_666 ?
 C006 C007 1.39(6) . ?
 C007 H007 0.9300 . ?

loop_
  _geom_angle_atom_site_label_1
  _geom_angle_atom_site_label_2
  _geom_angle_atom_site_label_3
  _geom_angle
  _geom_angle_site_symmetry_1
  _geom_angle_site_symmetry_3
  _geom_angle_publ_flag
 C003 C001 H001 120.8(3) . . ?
 C004 C001 H001 120.8(4) . . ?
 C004 C001 C003 118.3(5) . . ?
 C004 C002 H002 119.4(3) . . ?
 C006 C002 H002 119.4(3) . . ?
 C006 C002 C004 121.2(5) . . ?
 H003 C003 C001 119.2(3) . . ?
 C005 C003 C001 121.7(5) . . ?
 C005 C003 H003 119.2(2) . . ?
 C002 C004 C001 120.9(5) . . ?
 H004 C004 C001 119.6(4) . . ?
 H004 C004 C002 119.6(3) . . ?
 C006 C005 C003 119.9(4) . . ?
 C007 C005 C003 123.1(4) 3_666 . ?
 C007 C005 C006 117.0(4) 3_666 . ?
 C005 C006 C002 118.1(5) . . ?
 C007 C006 C002 121.3(4) . . ?
 C007 C006 C005 120.6(4) . . ?
 C006 C007 C005 122.3(4) . 3_666 ?
 H007 C007 C005 118.8(2) . 3_666 ?
 H007 C007 C006 118.8(2) . . ?

loop_
  _geom_torsion_atom_site_label_1
  _geom_torsion_atom_site_label_2
  _geom_torsion_atom_site_label_3
  _geom_torsion_atom_site_label_4
  _geom_torsion
  _geom_torsion_site_symmetry_1
  _geom_torsion_site_symmetry_2
  _geom_torsion_site_symmetry_3
  _geom_torsion_site_symmetry_4
  _geom_torsion_publ_flag
 C001 C003 C005 C006 0.6(5) . . . . ?
 C001 C003 C005 C007 -178.3(4) . . . 3_666 ?
 C001 C004 C002 C006 -1.5(6) . . . . ?
 C002 C004 C001 C003 1.1(6) . . . . ?
 C002 C006 C005 C003 -0.9(5) . . . . ?
 C002 C006 C005 C007 178.1(4) . . . 3_666 ?
 C002 C006 C007 C005 -178.0(4) . . . 3_666 ?
 C003 C005 C006 C007 179.1(4) . . . . ?
 C003 C005 C007 C006 -179.1(4) . . 3_666 3_666 ?
 C004 C001 C003 C005 -0.7(5) . . . . ?
 C004 C002 C006 C005 1.3(6) . . . . ?
 C004 C002 C006 C007 -178.7(5) . . . . ?
 C005 C006 C007 C005 2.0(4) . . . 3_666 ?
 C006 C005 C007 C006 2.0(3) . . 3_666 3_666 ?
 C006 C007 C005 C003 179.1(4) . . 3_666 3_666 ?
 C006 C007 C005 C006 -2.0(4) . . 3_666 3_666 ?
 C007 C005 C006 C007 -1.9(3) 3_666 . . . ?

loop_
  _diffrn_refln_index_h
  _diffrn_refln_index_k
  _diffrn_refln_index_l
  _diffrn_refln_intensity_net
  _diffrn_refln_intensity_u
 0 0 1 -11.72 19.3
 0 0 2 1848.29 109.37
 0 0 3 39.54 12.03
 0 0 4 348.51 37.23
 0 0 5 45.86 15.29
 0 0 6 244.81 36.72
 0 0 7 19.48 13.07
 0 0 8 140.86 38.43
 0 0 9 6.18 3.64
 0 0 10 2.01 3.32
 0 0 11 0.55 0.69
 0 1 0 -16.95 6.86
 0 1 1 1715.65 66.13
 0 1 2 1032 45.82
 0 1 3 132.65 9.51
 0 1 4 802.63 44.17
 0 1 5 522.57 39.09
 0 1 6 69.62 14.6
 0 1 7 80.96 13.85
 0 1 8 48.71 14.83
 0 1 9 3.04 1.42
 0 1 10 53.57 23.58
 0 2 0 1539.61 78.95
 0 2 1 305.37 25.09
 0 2 2 246.28 15.65
 0 2 3 187.4 18.73
 0 2 4 193.34 16.37
 0 2 5 136.21 11.83
 0 2 6 73.85 8.74
 0 2 7 49.42 10.31
 0 2 8 54.14 13.9
 0 2 9 22.55 4.38
 0 2 10 8.89 1.71
 0 3 0 35.93 8.29
 0 3 1 962.17 40.97
 0 3 2 245.58 22.06
 0 3 3 137.62 13.9
 0 3 4 244.58 23.2
 0 3 5 79.66 11.07
 0 3 6 248.45 18.91
 0 3 7 67.82 14.87
 0 3 8 12.11 2.93
 0 3 9 3.27 2.14
 0 3 10 4.26 1.16
 0 4 0 396.53 27.2
 0 4 1 426.25 23.91
 0 4 2 248.41 18.08
 0 4 3 190.34 20.04
 0 4 4 632.92 46.3
 0 4 5 258.8 22.83
 0 4 6 80.48 13.31
 0 4 7 13.02 2.63
 0 4 8 1.97 0.98
 0 4 9 2.5 1.54
 0 5 0 8.8 3.64
 0 5 1 46.61 9.08
 0 5 2 47.07 15.74
 0 5 3 211.51 23.77
 0 5 4 150.68 15.58
 0 5 5 12.34 2.55
 0 5 6 29.51 4.76
 0 5 7 20.4 6.5
 0 5 8 14.39 3.28
 0 6 0 39.7 10.8
 0 6 1 31.57 4.91
 0 6 2 30.5 3.67
 0 6 3 19.44 3.61
 0 6 4 37.59 6.45
 0 6 5 21.77 5.36
 0 6 6 61.51 9.15
 0 6 7 30.09 6.48
 0 7 0 -0.68 0.75
 0 7 1 23.66 3.13
 0 7 2 18.9 2.65
 0 7 3 52.76 6.83
 0 7 4 9.74 2.22
 0 7 5 2.03 0.93
 1 0 -11 1.19 0.85
 1 0 -10 4.66 1.93
 1 0 -9 -3.26 3.63
 1 0 -8 51.33 21.07
 1 0 -7 67.31 35.87
 1 0 -6 2067.66 113.63
 1 0 -5 53.66 7.57
 1 0 -4 615.94 31.97
 1 0 -3 147.75 22.6
 1 0 -2 5258.37 274.05
 1 0 -1 310.62 55.92
 1 0 0 -180.03 35.47
 1 0 1 -7.36 16.43
 1 0 2 1720.06 168.43
 1 0 3 135.9 35.49
 1 0 4 1284.16 98.5
 1 0 5 106.51 50.56
 1 0 6 34.74 7.22
 1 0 7 -0.48 2.22
 1 0 8 28.27 6.36
 1 0 9 17.64 10.66
 1 0 10 0.01 1.56
 1 1 -11 8.85 3.87
 1 1 -10 16.35 6.66
 1 1 -9 7.9 2.77
 1 1 -8 27.07 9.63
 1 1 -7 126.39 18.12
 1 1 -6 259.14 19.48
 1 1 -5 138.3 9.06
 1 1 -4 386.35 21.08
 1 1 -3 370.63 22.09
 1 1 -2 5802.5 147
 1 1 -1 9384.26 217.81
 1 1 0 1581.07 65.2
 1 1 1 940.52 79.25
 1 1 2 180.01 33.79
 1 1 3 962.08 81.09
 1 1 4 942.86 70.54
 1 1 5 37.21 10.51
 1 1 6 32.6 5.45
 1 1 7 31.1 5.26
 1 1 8 106.18 11.89
 1 1 9 45.96 12.93
 1 1 10 8.21 2.57
 1 2 -10 2.19 1.16
 1 2 -9 1.68 0.97
 1 2 -8 22.69 8.74
 1 2 -7 77.4 7.67
 1 2 -6 110.58 10.82
 1 2 -5 75.37 9.92
 1 2 -4 272.63 21.35
 1 2 -3 423.24 20.86
 1 2 -2 325.18 28.01
 1 2 -1 2449.88 109.23
 1 2 0 1982.45 119.93
 1 2 1 545.85 62.11
 1 2 2 97.05 23.21
 1 2 3 1241 73.51
 1 2 4 1874.04 88.47
 1 2 5 305.91 25.03
 1 2 6 50.68 11.03
 1 2 7 16.11 4.13
 1 2 8 33.83 4.47
 1 2 9 109.99 11.94
 1 2 10 31.43 7.63
 1 3 -10 0.88 2
 1 3 -9 0.48 2.53
 1 3 -8 19.14 4.74
 1 3 -7 113.71 10.12
 1 3 -6 772.35 38.51
 1 3 -5 1010.13 50.39
 1 3 -4 71.33 11.47
 1 3 -3 435.65 26.77
 1 3 -2 2129.91 77.3
 1 3 -1 3205 117.85
 1 3 0 1975.66 98.03
 1 3 1 69.2 9.83
 1 3 2 197.03 23.39
 1 3 3 181.17 17.67
 1 3 4 810.7 49.44
 1 3 5 372.94 38.34
 1 3 6 13.42 2
 1 3 7 10.34 2.77
 1 3 8 26.28 5.47
 1 3 9 5.88 2.17
 1 3 10 2.2 1.01
 1 4 -9 37.6 14.77
 1 4 -8 6.11 1.87
 1 4 -7 44.34 6.65
 1 4 -6 69.83 7.37
 1 4 -5 925.28 45.94
 1 4 -4 366.27 33.81
 1 4 -3 96.21 12.96
 1 4 -2 804.34 32.77
 1 4 -1 276.83 36.31
 1 4 0 303.86 22.26
 1 4 1 112.85 11.51
 1 4 2 463.13 28.66
 1 4 3 1139.51 52.68
 1 4 4 245.96 21
 1 4 5 104.49 12.63
 1 4 6 45.46 9.83
 1 4 7 -0.08 1.3
 1 4 8 8.93 3.77
 1 4 9 -0.73 2.53
 1 5 -8 5.18 1.93
 1 5 -7 7.37 1.63
 1 5 -6 34.38 6.05
 1 5 -5 23.91 3.78
 1 5 -4 74.26 11.09
 1 5 -3 67.58 6.07
 1 5 -2 82.94 8.86
 1 5 -1 44.39 5.97
 1 5 0 60.43 9.7
 1 5 1 33.38 4.89
 1 5 2 467.38 29.47
 1 5 3 360.11 26.28
 1 5 4 97.92 22.36
 1 5 5 179.68 16.43
 1 5 6 18.7 4.02
 1 5 7 22.26 8.56
 1 5 8 18.98 3.71
 1 6 -7 11.13 1.56
 1 6 -6 8.22 2.44
 1 6 -5 56.65 6.14
 1 6 -4 40.37 3.87
 1 6 -3 18.44 6.39
 1 6 -2 21.68 9.06
 1 6 -1 37.65 6
 1 6 0 143.4 14.8
 1 6 1 116.71 21.32
 1 6 2 12.4 2.2
 1 6 3 37.86 4.77
 1 6 4 20 3.53
 1 6 5 61.47 6.41
 1 6 6 17.37 5.11
 1 6 7 7.72 3.21
 1 7 -5 8.67 1.72
 1 7 -4 8.91 1.72
 1 7 -3 34.88 5.77
 1 7 -2 15.18 1.72
 1 7 -1 13.55 2.51
 1 7 0 18.59 2.82
 1 7 1 48.93 5.91
 1 7 2 30.37 7.07
 1 7 3 22.49 5.24
 1 7 4 12.98 3.89
 1 7 5 5.68 4.39
 2 0 -11 3.52 2.36
 2 0 -10 0.91 1.43
 2 0 -9 6.65 2.18
 2 0 -8 298.04 19.29
 2 0 -7 48.85 6.19
 2 0 -6 179.17 12.14
 2 0 -5 44.72 6.89
 2 0 -4 2154.78 140
 2 0 -3 215.41 33.2
 2 0 -2 8441.92 350.14
 2 0 -1 446.53 350.83
 2 0 0 824.53 237.25
 2 0 1 131.71 75.92
 2 0 2 30.43 33.79
 2 0 3 28.16 16.33
 2 0 4 226.96 58.65
 2 0 5 54.79 36.1
 2 0 6 73.07 24.18
 2 0 7 14.6 4.78
 2 0 8 146.45 23.13
 2 0 9 8.81 3.24
 2 0 10 -3.1 3.25
 2 1 -11 0.73 1.27
 2 1 -10 1.22 1.86
 2 1 -9 4.55 1.16
 2 1 -8 73.62 4.07
 2 1 -7 196.73 8.79
 2 1 -6 248.16 13.03
 2 1 -5 74.67 7.15
 2 1 -4 199.11 20.4
 2 1 -3 5921.93 169.68
 2 1 -2 9999 300.55
 2 1 -1 1532.77 133.56
 2 1 0 175.78 42.52
 2 1 1 1139.82 133.88
 2 1 2 663.26 64.63
 2 1 3 3099.41 208.42
 2 1 4 56.22 5.74
 2 1 5 53.68 10.51
 2 1 6 35.75 12.1
 2 1 7 76.22 19.81
 2 1 8 303.25 24.05
 2 1 9 18.78 5.94
 2 1 10 10.73 5.09
 2 2 -11 3.47 1.78
 2 2 -10 0.92 0.78
 2 2 -9 9.28 1.51
 2 2 -8 31.11 4.37
 2 2 -7 229.88 9.86
 2 2 -6 176.92 10.51
 2 2 -5 86.48 11.05
 2 2 -4 650.54 42.28
 2 2 -3 3669.81 131.95
 2 2 -2 4502.1 207.67
 2 2 -1 864.52 47.78
 2 2 0 693.89 48.4
 2 2 1 802.56 62.84
 2 2 2 2513.83 159.18
 2 2 3 357.17 35.81
 2 2 4 375.12 30.77
 2 2 5 23.6 7.46
 2 2 6 54.03 8.24
 2 2 7 83.07 18.38
 2 2 8 13.76 3.21
 2 2 9 29.11 18.52
 2 2 10 3.62 2.57
 2 3 -10 1.76 1.46
 2 3 -9 32.06 11.55
 2 3 -8 57.56 4.41
 2 3 -7 295.55 17.35
 2 3 -6 571.92 26.51
 2 3 -5 88.9 13.2
 2 3 -4 52.7 6.12
 2 3 -3 451.76 34.03
 2 3 -2 376.98 29.85
 2 3 -1 939.19 68.78
 2 3 0 108.98 16.24
 2 3 1 122 10.85
 2 3 2 63.22 14.51
 2 3 3 105.42 16.09
 2 3 4 114.74 10.47
 2 3 5 19.74 4.54
 2 3 6 43.41 9.23
 2 3 7 80.19 10.01
 2 3 8 7.6 3.31
 2 3 9 4.58 2.86
 2 4 -9 11.61 2.21
 2 4 -8 50.64 4.27
 2 4 -7 119.08 16.62
 2 4 -6 300.95 14.89
 2 4 -5 100.25 7.97
 2 4 -4 427.94 33.06
 2 4 -3 554.35 36.32
 2 4 -2 234.13 25.89
 2 4 -1 152.69 30.12
 2 4 0 61.92 19.81
 2 4 1 261.6 27.8
 2 4 2 513.29 37.72
 2 4 3 181.59 25.59
 2 4 4 101.23 10.52
 2 4 5 10.54 3.52
 2 4 6 6.5 4.02
 2 4 7 5.47 1.9
 2 4 8 9.7 3.62
 2 4 9 1.62 1.34
 2 5 -8 3.68 2.28
 2 5 -7 27.15 3.59
 2 5 -6 37.63 3.43
 2 5 -5 11.98 2.53
 2 5 -4 120.09 14.27
 2 5 -3 122.66 23.95
 2 5 -2 82.73 10.78
 2 5 -1 82.48 7.56
 2 5 0 85.67 11.93
 2 5 1 584.84 41.34
 2 5 2 617.5 48.76
 2 5 3 181.59 23.66
 2 5 4 390.83 27.2
 2 5 5 83.78 12.22
 2 5 6 7.77 2.18
 2 5 7 11.44 4.12
 2 5 8 1.87 1.76
 2 6 -7 8.53 1.98
 2 6 -6 58.29 11.41
 2 6 -5 33.94 4.14
 2 6 -4 43.3 5.87
 2 6 -3 25.44 6.93
 2 6 -2 58.14 7.68
 2 6 -1 67.27 5.88
 2 6 0 41.04 6.09
 2 6 1 128.65 14.82
 2 6 2 41.89 6.16
 2 6 3 27.84 4.62
 2 6 4 49.96 10.49
 2 6 5 28.08 3.88
 2 6 6 20.13 4
 2 7 -5 5.59 0.98
 2 7 -4 13.31 2.84
 2 7 -3 10.78 2.79
 2 7 -2 16.3 5.4
 2 7 -1 5.09 3.18
 2 7 0 4.16 1.71
 2 7 1 41.59 11.68
 2 7 2 60.57 27.84
 2 7 3 6.28 2.91
 2 7 4 2.34 1.51
 3 0 -11 0.84 0.58
 3 0 -10 3.26 0.8
 3 0 -9 16.62 2.39
 3 0 -8 337.9 25.32
 3 0 -7 22.2 6.04
 3 0 -6 434.86 48.31
 3 0 -5 231 71.06
 3 0 -4 496.87 118.3
 3 0 -3 391.47 96.73
 3 0 -2 54.96 32.85
 3 0 -1 161.86 95.22
 3 0 0 80.28 62.01
 3 0 1 -13.71 8.35
 3 0 2 21.37 13.81
 3 0 3 57.08 32.9
 3 0 4 126.86 36.57
 3 0 5 77.42 49.16
 3 0 6 891.45 117.6
 3 0 7 9.91 4.48
 3 0 8 4.09 6.07
 3 0 10 3.19 1.25
 3 1 -11 0.69 0.4
 3 1 -10 4.74 1.3
 3 1 -9 27.39 2.27
 3 1 -8 126.53 9.29
 3 1 -7 65.41 7.79
 3 1 -6 74.21 11.75
 3 1 -5 283.87 36.99
 3 1 -4 4171.76 199.46
 3 1 -3 1938.79 125.09
 3 1 -2 537.12 76.78
 3 1 -1 77.02 51.89
 3 1 0 56.13 31.2
 3 1 1 1237.43 205.01
 3 1 2 1065.01 155.78
 3 1 3 74.42 39.12
 3 1 4 74 12.41
 3 1 5 109.05 21.88
 3 1 6 130.39 34.96
 3 1 7 356.2 83.01
 3 1 8 14.3 4.75
 3 1 9 4.14 2.96
 3 1 10 3.91 2.61
 3 2 -11 -0.36 0.73
 3 2 -10 2.18 0.73
 3 2 -9 77.92 6.44
 3 2 -8 279.29 16.71
 3 2 -7 66.99 5.05
 3 2 -6 153.8 11.77
 3 2 -5 449.05 30.48
 3 2 -4 2881.56 96
 3 2 -3 4142.26 172.44
 3 2 -2 1259.98 73.31
 3 2 -1 164.2 40.17
 3 2 0 265.84 34.59
 3 2 1 1416.41 101.03
 3 2 2 2973.57 159.58
 3 2 3 717.07 115.75
 3 2 4 156.25 26.74
 3 2 5 64.81 8.82
 3 2 6 189.34 24.43
 3 2 7 110.53 21.35
 3 2 8 14.42 3.94
 3 2 9 1.19 3.68
 3 3 -10 1.54 0.87
 3 3 -9 6.71 1.69
 3 3 -8 209.02 12.32
 3 3 -7 270.38 15.95
 3 3 -6 76.62 11.97
 3 3 -5 109.87 20.93
 3 3 -4 295.77 59.1
 3 3 -3 613.86 50.98
 3 3 -2 386.55 27.44
 3 3 -1 147.46 36.57
 3 3 0 354.55 37.07
 3 3 1 609.21 48.97
 3 3 2 198.13 30.18
 3 3 3 32.41 8.58
 3 3 4 24.54 7.37
 3 3 5 45.51 12.62
 3 3 6 83.33 12.83
 3 3 7 46.37 12.4
 3 3 8 9.6 5.1
 3 3 9 -1.07 2.1
 3 4 -9 4.35 1.07
 3 4 -8 16.66 3.78
 3 4 -7 48.62 14.75
 3 4 -6 67.66 12.26
 3 4 -5 126.86 13.56
 3 4 -4 197.24 15.16
 3 4 -3 122.98 18.53
 3 4 -2 87.08 15.98
 3 4 -1 97.68 20.53
 3 4 0 111.29 19.54
 3 4 1 227.17 22.61
 3 4 2 768.37 50.81
 3 4 3 411.42 40.95
 3 4 4 74.09 21.84
 3 4 5 40.99 9.06
 3 4 6 19.31 5.79
 3 4 7 10.77 3.56
 3 4 8 10.45 2.89
 3 5 -8 19.92 6.02
 3 5 -7 24.46 3.56
 3 5 -6 12.93 3.34
 3 5 -5 139.46 25.3
 3 5 -4 67.65 7.47
 3 5 -3 110.12 12.95
 3 5 -2 106.01 12.34
 3 5 -1 33.94 9.92
 3 5 0 582.05 37.27
 3 5 1 445.64 58.99
 3 5 2 222.06 13.81
 3 5 3 367.18 46.85
 3 5 4 8.88 1.61
 3 5 5 5.96 2.37
 3 5 6 3.06 2.15
 3 5 7 0.65 1.69
 3 6 -7 31.28 13.6
 3 6 -6 31.63 19.92
 3 6 -5 6.76 1.69
 3 6 -4 11.32 2.21
 3 6 -3 48.26 9.12
 3 6 -2 79.95 6.1
 3 6 -1 207.49 23.95
 3 6 0 265.65 33.47
 3 6 1 79.66 14.61
 3 6 2 19.06 5.93
 3 6 3 52.55 9.83
 3 6 4 7.57 2.7
 3 6 5 10.7 3.2
 3 6 6 7.94 1.91
 3 7 -5 4.52 1.04
 3 7 -4 15.04 3.81
 3 7 -3 11.61 4.3
 3 7 -2 3.43 1.66
 3 7 -1 15.78 2.47
 3 7 0 6.04 2.13
 3 7 1 40.77 17.31
 3 7 2 34.13 9.92
 3 7 3 7.52 2.12
 3 7 4 1.25 2.9
 4 0 -11 1.37 0.94
 4 0 -10 10.33 3.02
 4 0 -9 14.88 4.28
 4 0 -8 95.73 22.98
 4 0 -7 16.93 4.35
 4 0 -6 79.13 21.01
 4 0 -5 370.02 142.36
 4 0 -4 2006.79 187.62
 4 0 -3 40.71 18.99
 4 0 -2 162.27 97.11
 4 0 -1 104.3 86.04
 4 0 0 330.83 155.64
 4 0 1 5.9 2.44
 4 0 2 60.42 56.91
 4 0 3 32.69 27.44
 4 0 4 7.6 2.93
 4 0 5 7.07 5.46
 4 0 6 682.97 77.42
 4 0 7 0.06 1.96
 4 0 8 5.86 3.2
 4 0 9 5.97 2.86
 4 1 -11 2.7 0.79
 4 1 -10 95.16 6.83
 4 1 -9 11.85 2.29
 4 1 -8 40.19 11.04
 4 1 -7 40.63 7.28
 4 1 -6 158.6 28.53
 4 1 -5 325.04 26.99
 4 1 -4 3125.6 259.76
 4 1 -3 496.51 61.96
 4 1 -1 71.26 46.98
 4 1 0 397.6 127.15
 4 1 1 446.71 132.28
 4 1 2 63.41 27.29
 4 1 3 47.24 14.97
 4 1 4 174.85 32.21
 4 1 5 833.31 87.04
 4 1 6 276.27 39.59
 4 1 7 0.33 0.81
 4 1 8 11.21 3.52
 4 1 9 6.41 7.31
 4 2 -10 10.83 2.54
 4 2 -9 147.95 9.62
 4 2 -8 72.3 9.22
 4 2 -7 51.21 11.01
 4 2 -6 368.71 27.99
 4 2 -5 2376.33 91.8
 4 2 -4 1653.08 96.44
 4 2 -3 109.51 19.65
 4 2 -2 293.99 37.81
 4 2 -1 69.2 24.16
 4 2 0 883.67 116.71
 4 2 1 101.34 24.59
 4 2 2 26.25 7.28
 4 2 3 71.69 14.56
 4 2 4 127.31 27.28
 4 2 5 28.93 14.41
 4 2 6 77.78 39.27
 4 2 7 18.69 7.85
 4 2 8 -1.97 2.76
 4 2 9 3.85 1.12
 4 3 -10 18.73 3.52
 4 3 -9 36.82 5.96
 4 3 -8 112.14 15.93
 4 3 -7 31.22 4.18
 4 3 -6 294.72 39.66
 4 3 -5 452.05 33.66
 4 3 -4 215.22 46.53
 4 3 -3 71.42 13.04
 4 3 -2 77.43 13.14
 4 3 -1 767.25 54.03
 4 3 0 877.27 65.15
 4 3 1 510.2 71.18
 4 3 2 103.85 17.88
 4 3 3 30.06 5.62
 4 3 4 136.41 31.04
 4 3 5 270.29 37.03
 4 3 6 80.51 39.79
 4 3 7 1.63 3.03
 4 3 8 2.2 0.81
 4 4 -9 16.1 3
 4 4 -8 15.26 7.59
 4 4 -7 14.27 5.97
 4 4 -6 74.71 10.76
 4 4 -5 199.57 39.75
 4 4 -4 114.84 24.45
 4 4 -3 157.46 13.71
 4 4 -2 38.58 7.42
 4 4 -1 70.04 10.75
 4 4 0 86.37 14.16
 4 4 1 596.91 42.06
 4 4 2 500.47 43.65
 4 4 3 22.31 7.96
 4 4 4 92.75 14.9
 4 4 5 10.16 7.86
 4 4 6 5.68 3.03
 4 4 7 2.68 0.7
 4 4 8 7.82 5.12
 4 5 -8 11.48 1.58
 4 5 -7 42.52 7.82
 4 5 -6 72.64 7.7
 4 5 -5 83.79 10.44
 4 5 -4 103.95 10.33
 4 5 -3 186.16 34.62
 4 5 -2 73.1 9.88
 4 5 -1 223.69 19.52
 4 5 0 165.77 16.43
 4 5 1 166.54 18.35
 4 5 2 167.49 44.3
 4 5 3 49.54 6.46
 4 5 4 3.39 1.23
 4 5 5 12.57 6.58
 4 5 6 15.34 4.91
 4 5 7 0.9 1.14
 4 6 -7 6.89 1.77
 4 6 -6 16 4.7
 4 6 -5 15.1 3.29
 4 6 -4 2.56 1.26
 4 6 -3 23.38 4.66
 4 6 -2 26.75 4.23
 4 6 -1 340.4 49.22
 4 6 0 70.73 6.85
 4 6 1 16.52 4.06
 4 6 2 50.18 14.13
 4 6 3 1.19 1.13
 4 6 4 -2.56 3.98
 4 6 5 2.1 1.28
 4 7 -4 11.18 1.9
 4 7 -3 32.47 6.66
 4 7 -2 17.02 3.71
 4 7 -1 19.99 3.89
 4 7 0 28.84 18.56
 4 7 1 10.04 4.97
 4 7 2 25.22 5.9
 4 7 3 26.88 4.7
 5 0 -11 5.39 2.22
 5 0 -10 10.49 2.55
 5 0 -9 8.86 2.79
 5 0 -8 15.46 4.45
 5 0 -7 92.28 33.7
 5 0 -6 619.64 114.9
 5 0 -5 68.96 13.68
 5 0 -4 132.79 26.87
 5 0 -3 -1.87 5.06
 5 0 -2 228.23 214.98
 5 0 -1 5.62 36.47
 5 0 0 74.22 60.45
 5 0 1 12.4 8.96
 5 0 2 7.18 4.98
 5 0 3 -0.03 5.33
 5 0 4 55.98 32.5
 5 0 5 -7.97 13.66
 5 0 6 47.65 15.58
 5 0 7 -6.62 8.3
 5 0 8 30.48 10.94
 5 0 9 -0.75 1.57
 5 1 -11 19.34 3.14
 5 1 -10 68.8 7.39
 5 1 -9 5.12 1.77
 5 1 -8 43.39 13.46
 5 1 -7 110.81 23.37
 5 1 -6 856.03 64.96
 5 1 -5 222.05 39.91
 5 1 -4 173.83 27.62
 5 1 -3 123.02 22.83
 5 1 -1 350.28 112.79
 5 1 1 1.19 10.47
 5 1 3 32.61 8.2
 5 1 4 341.89 82.71
 5 1 5 234.16 51.28
 5 1 6 6.19 3.29
 5 1 7 22.91 8.84
 5 1 8 5.04 2.72
 5 1 9 11.97 7.61
 5 2 -10 43.22 6.38
 5 2 -9 50.88 17.24
 5 2 -8 19.44 4.24
 5 2 -7 254.75 36.91
 5 2 -6 893.67 67.58
 5 2 -5 561.98 57.37
 5 2 -4 200.52 30.07
 5 2 -3 73.86 11.29
 5 2 -2 78.9 44.17
 5 2 -1 618.03 402.16
 5 2 0 39.66 32.02
 5 2 1 136.17 40.25
 5 2 2 1.76 34.67
 5 2 3 51.42 20.05
 5 2 4 56.93 17.17
 5 2 5 94.67 54.49
 5 2 6 49.75 14.59
 5 2 7 8.91 1.71
 5 2 8 2.7 2.41
 5 3 -10 11 2.4
 5 3 -9 6.65 1.62
 5 3 -8 16.92 2.51
 5 3 -7 265.77 20.37
 5 3 -6 523.73 57.94
 5 3 -5 379.01 77.37
 5 3 -4 93.1 34.1
 5 3 -3 55.14 11.21
 5 3 -2 215.45 29.99
 5 3 -1 134.78 29.54
 5 3 0 611.92 82.92
 5 3 1 333.45 42.39
 5 3 2 72.47 21.11
 5 3 3 95.92 17.67
 5 3 4 93.32 27.77
 5 3 5 67.93 11.13
 5 3 6 23.31 5.29
 5 3 7 2.68 1.93
 5 3 8 -0.91 0.94
 5 4 -9 8.89 5.31
 5 4 -8 10.06 2.6
 5 4 -7 46.21 10.18
 5 4 -6 61.68 9.52
 5 4 -5 81.05 7.29
 5 4 -4 46.17 7.49
 5 4 -3 41.19 5.09
 5 4 -2 231.17 26
 5 4 -1 253.13 49.21
 5 4 0 677.99 43.88
 5 4 1 280.09 22.33
 5 4 2 41.82 8.93
 5 4 3 120.78 56.91
 5 4 4 18.99 4.56
 5 4 5 22.73 5.65
 5 4 6 10.94 5.24
 5 4 7 3.21 2.49
 5 5 -8 2.62 1.04
 5 5 -7 19 2.68
 5 5 -6 14.66 6.99
 5 5 -5 58.8 16.53
 5 5 -4 75.28 10.01
 5 5 -3 12.95 3
 5 5 -2 37.94 7.82
 5 5 -1 31.21 4.66
 5 5 0 57.56 16.01
 5 5 1 66.88 12.03
 5 5 2 18.57 5.96
 5 5 3 20.09 3.8
 5 5 4 6.02 1.64
 5 5 5 7.17 4.8
 5 5 6 1.2 0.55
 5 6 -6 -0.17 1.12
 5 6 -5 7.92 3.12
 5 6 -4 13.62 3.39
 5 6 -3 37.57 4.85
 5 6 -2 280.03 47.02
 5 6 -1 42.61 8.29
 5 6 0 46.88 5.89
 5 6 1 42.24 6.95
 5 6 2 1.72 2.55
 5 6 3 1.92 0.68
 5 6 4 3.06 1.7
 5 7 -4 13.71 3.24
 5 7 -3 50.49 5.75
 5 7 -2 79.96 21.39
 5 7 -1 10.84 4.69
 5 7 0 7.1 2.44
 5 7 1 10.99 2.12
 5 7 2 0.81 0.78
 6 0 -11 1.92 1.29
 6 0 -10 0.65 1.12
 6 0 -9 1.83 1.26
 6 0 -8 91.77 18.06
 6 0 -7 121.99 46.53
 6 0 -6 274.97 54.71
 6 0 -5 295.02 188.37
 6 0 -4 137.28 44.15
 6 0 -3 35.18 34.48
 6 0 -2 10.07 8.32
 6 0 -1 24.3 30.36
 6 0 0 159.62 117.81
 6 0 1 17.11 18.24
 6 0 2 -1.41 8.42
 6 0 3 32.56 31.89
 6 0 4 9.45 16.99
 6 0 8 12.93 7.79
 6 1 -10 -0.37 0.84
 6 1 -9 3.49 1.16
 6 1 -8 223.24 28.22
 6 1 -7 212.88 32.28
 6 1 -6 142.42 18.28
 6 1 -5 66 17.15
 6 1 -4 336.58 55.61
 6 1 -1 31.59 46.27
 6 1 0 69.6 30.6
 6 1 6 -1.61 2.62
 6 1 7 -1.47 1.68
 6 1 8 4.45 1.44
 6 2 -10 5.3 2.6
 6 2 -9 22.64 9.23
 6 2 -8 87.48 13.24
 6 2 -7 172.61 17.16
 6 2 -6 107.89 49.57
 6 2 -5 62.12 25.9
 6 2 -4 99.27 14.89
 6 2 -3 42.98 14.08
 6 2 -2 167.19 103.25
 6 2 -1 217.94 52.76
 6 2 2 104 22.39
 6 2 3 313.94 135.62
 6 2 4 81.03 11.57
 6 2 5 7.57 6.22
 6 2 6 9.14 5.25
 6 2 7 6.46 2.85
 6 2 8 13.56 4.2
 6 3 -10 1.43 0.86
 6 3 -9 22.62 5.9
 6 3 -8 184.74 25.14
 6 3 -7 215.79 24.91
 6 3 -6 88.06 11.32
 6 3 -5 29.31 9.27
 6 3 -4 121.36 37.02
 6 3 -3 143.77 23.97
 6 3 -2 570.15 96.68
 6 3 -1 879.8 158.86
 6 3 0 88.78 17.57
 6 3 1 57.22 19.45
 6 3 2 48.64 11.5
 6 3 3 253.86 150.26
 6 3 4 39.25 5.61
 6 3 5 7.94 4.73
 6 3 6 9.35 2.84
 6 3 7 4.4 1.84
 6 4 -9 5.97 1.42
 6 4 -8 39.93 6.61
 6 4 -7 62.32 12.35
 6 4 -6 153.78 22.49
 6 4 -5 43.4 7.58
 6 4 -4 65.56 11.6
 6 4 -3 172.55 26.84
 6 4 -2 150.37 48.42
 6 4 -1 341.47 47.01
 6 4 0 140.07 20.14
 6 4 1 12.57 4.1
 6 4 2 96.22 25.29
 6 4 3 129.09 28.44
 6 4 4 7.52 3.94
 6 4 5 1.11 1.48
 6 4 6 -0.4 1.59
 6 5 -8 9.03 2.26
 6 5 -7 10.69 3.27
 6 5 -6 11.07 1.9
 6 5 -5 21.9 3.32
 6 5 -4 11.62 2.86
 6 5 -3 13.71 4.68
 6 5 -2 52.58 11.97
 6 5 -1 37.07 15.43
 6 5 0 48.96 18.64
 6 5 1 26.21 4.67
 6 5 2 35.54 8.08
 6 5 3 5.32 1.27
 6 5 4 3.34 0.85
 6 5 5 5.38 2.42
 6 6 -6 38.02 8.72
 6 6 -5 24.38 5.46
 6 6 -4 19.65 6.94
 6 6 -3 35.04 6.5
 6 6 -2 15.1 4.83
 6 6 -1 17.23 2.91
 6 6 0 32.73 8.56
 6 6 1 4.74 1.62
 6 6 2 4.54 1.82
 6 6 3 7.75 4.54
 6 7 -2 8.49 3.25
 6 7 -1 4.91 1.22
 7 0 -10 -4.54 5.32
 7 0 -9 14.68 8.63
 7 0 -8 250.31 45.94
 7 0 -7 3.29 3.68
 7 0 -6 89.64 50.81
 7 0 -5 -9.13 11.6
 7 0 -3 -2.36 11.63
 7 0 -2 4.04 7.08
 7 0 -1 11.6 7.21
 7 0 0 -9.81 5.27
 7 0 1 5.41 5.83
 7 0 2 10.47 5.19
 7 1 -10 6.75 3.5
 7 1 -9 71.79 20.98
 7 1 -8 138.6 37.31
 7 1 -7 31.25 5.11
 7 1 -6 21.65 4.91
 7 1 -5 20.62 23.69
 7 2 -10 11.18 4.69
 7 2 -9 42.23 9.72
 7 2 -8 56.25 7.51
 7 2 -7 45.75 10.19
 7 2 -6 25.37 7.18
 7 2 -5 31.19 10.65
 7 2 -4 197.9 88.4
 7 2 -3 794.64 402.6
 7 2 1 196.09 82.41
 7 2 2 47.55 17.23
 7 2 6 33.88 17.08
 7 2 7 1.63 0.83
 7 3 -9 195.59 35.38
 7 3 -8 174.13 19.45
 7 3 -7 68.28 18
 7 3 -6 20.2 4.99
 7 3 -5 21.98 7.03
 7 3 -4 30.39 4.82
 7 3 -3 309.2 60.97
 7 3 -2 439.71 101.5
 7 3 -1 51.13 32.46
 7 3 0 -3.12 15.46
 7 3 1 56.71 19.14
 7 3 2 33.82 17.59
 7 3 3 2.67 10.79
 7 3 4 6.66 9.56
 7 3 5 1.85 1.9
 7 4 -8 61.76 12.77
 7 4 -7 49.79 10.55
 7 4 -6 12.77 3.54
 7 4 -5 41.11 6.43
 7 4 -4 72.25 14.1
 7 4 -3 113.17 31.91
 7 4 -2 128.71 49.34
 7 4 -1 23.54 9.69
 7 4 0 35.92 7.65
 7 4 1 70.83 10.97
 7 4 2 20.43 12.64
 7 4 3 9.69 3.85
 7 4 4 16.15 7.66
 7 4 5 -2.43 6.76
 7 5 -7 10.25 2.15
 7 5 -6 2.67 1.14
 7 5 -5 8.6 3.97
 7 5 -4 21.83 5.58
 7 5 -3 78.36 19.68
 7 5 -2 80.52 11.04
 7 5 -1 24.27 4.99
 7 5 0 12.67 4.6
 7 5 1 19.35 4.61
 7 5 2 16.8 7.67
 7 5 3 5.69 1.4
 7 5 4 2.54 1.12
 7 6 -5 0.62 0.41
 7 6 -4 65.57 12.86
 7 6 -3 6.92 2.26
 7 6 -2 16.18 4.61
 7 6 -1 21.82 4.35
 7 6 0 4.58 1.54
 7 6 1 1.41 0.65
 7 6 2 11.06 4.19
 8 0 -10 32.63 11.98
 8 0 -9 31.78 20.15
 8 0 -8 17.54 4.04
 8 0 -7 8.86 3.62
 8 0 -6 29.43 21.04
 8 0 -5 242.94 84.92
 8 0 -4 -8.6 5.93
 8 0 -3 -7.1 5.04
 8 0 -2 54.25 39.01
 8 0 -1 -3.39 3.63
 8 0 0 22.22 15.46
 8 0 2 -1.08 8.07
 8 1 -10 22.64 6.32
 8 1 -9 45.09 16.12
 8 1 -8 25.02 6.97
 8 1 -7 4.16 1.85
 8 1 -6 86.93 55.04
 8 1 -5 145.34 45.26
 8 1 0 12.79 16.87
 8 2 -9 18.25 5.29
 8 2 -8 15.94 4.28
 8 2 -7 5.96 3.43
 8 2 -6 10.13 3.19
 8 2 -5 194.2 41.39
 8 2 0 73.1 58.4
 8 3 -9 52.46 15.02
 8 3 -8 18.12 3.28
 8 3 -7 17.91 12.99
 8 3 -6 24.32 22.62
 8 3 -5 48.05 13.2
 8 3 -4 233.11 103.15
 8 3 0 12.21 6.95
 8 3 5 -4.04 7.81
 8 4 -8 23.49 5.2
 8 4 -7 14.77 4.76
 8 4 -6 4.98 2.55
 8 4 -5 27.66 15.3
 8 4 -4 50.74 17.52
 8 4 -3 12.61 4.33
 8 4 -2 11.01 3.48
 8 4 -1 2.48 1.58
 8 4 0 1.77 1.68
 8 4 1 -2.18 4.62
 8 4 2 -1.34 1.84
 8 4 3 2.41 1.39
 8 4 4 21.13 12.36
 8 5 -6 3.9 1.42
 8 5 -5 13.23 4.03
 8 5 -4 8.22 2.22
 8 5 -3 31.38 26.51
 8 5 -2 47.1 29.08
 8 5 -1 4.07 2.96
 8 5 0 11.03 5.16
 8 5 1 25.38 16.9
 8 5 2 12.47 4.77
 8 5 3 10.59 7.04
 8 6 -3 20.02 6.69
 8 6 -2 8.52 4.12
 8 6 -1 10.14 2.75
 8 6 0 2.75 1.84
 9 0 -9 1.56 2.81
 9 0 -8 11.34 11.37
 9 0 -4 3.69 3.77
 9 0 -3 -7.03 7.1
 9 0 0 12.63 25.4
 9 1 -9 6.47 2.1
 9 1 -8 5.2 5.08
 9 1 -7 3.25 2.29
 9 1 -6 91.37 23.83
 9 2 -9 5.45 3.21
 9 2 -8 2.17 1.91
 9 2 -7 3.11 1.77
 9 2 -6 75.87 39.58
 9 3 -8 3.41 2.03
 9 3 -7 -2.53 3.18
 9 3 -6 3.62 2.5
 9 3 -5 48.51 19.05
 9 3 -2 21.85 8.58
 9 4 -7 1.14 0.75
 9 4 -6 14.18 9.74
 9 4 -5 74.73 23.17
 9 4 -3 -2.04 2.83
 9 4 -2 -3.09 5.96
 9 5 -5 15.61 11.22
 9 5 -4 10.93 5.3
 9 5 -3 9.15 5.55
 9 5 -2 6.28 2.15
 9 5 -1 2.4 1.68
 9 5 0 3 2.2
 9 5 1 28.94 15.75
 10 1 -7 1.72 15.91
 10 2 -8 -1.59 3.77
 10 2 -7 179.72 82.18
 10 2 -6 80.35 22.78
 10 4 -6 11.18 6.51
 10 4 -5 2.61 3.03

_iucr_refine_fcf_details
;
data_anthracene_a2
#==============================================================================

# PROCESSING SUMMARY (IUCr Office Use Only)

_journal_date_recd_electronic      ?
_journal_date_to_coeditor         ?
_journal_date_from_coeditor       ?
_journal_date_accepted     ?
_journal_date_printers_first      ?
_journal_date_printers_final      ?
_journal_date_proofs_out          ?
_journal_date_proofs_in           ?
_journal_coeditor_name            ?
_journal_coeditor_code      HAT5012SUP1
_journal_coeditor_notes         ?
_journal_paper_category      ?
_journal_techeditor_code      ?
_iucr_compatibility_tag          ACTA95
_journal_techeditor_notes  ?
_journal_coden_ASTM               ?
_journal_name_full                ?
_journal_year                     ?
_journal_volume                   ?
_journal_issue                    ?
_journal_page_first               ?
_journal_page_last                ?
_journal_suppl_publ_number        ?
_journal_suppl_publ_pages         ?

#==============================================================================

_computing_structure_refinement   'olex2.refine 1.5 (Bourhis et al., 2015)'
_shelx_refln_list_code            4
loop_
  _space_group_symop_id
  _space_group_symop_operation_xyz
  1  x,y,z
  2  -x,y+1/2,-z+1/2
  3  -x,-y,-z
  4  x,-y-1/2,z-1/2

_space_group_crystal_system       monoclinic
_space_group_IT_number            14
_space_group_name_H-M_alt         'P 1 21/c 1'
_space_group_name_Hall            '-P 2ybc'
_symmetry_space_group_name_H-M    'P 1 21/c 1'
_symmetry_space_group_name_Hall   '-P 2ybc'
_symmetry_Int_Tables_number       14
_cell_length_a                    9.5(5)
_cell_length_b                    6.0(5)
_cell_length_c                    8.6(5)
_cell_angle_alpha                 90
_cell_angle_beta                  103.7(2)
_cell_angle_gamma                 90
_cell_volume                      473(54)
loop_
  _refln_index_h
  _refln_index_k
  _refln_index_l
  _refln_F_squared_calc
  _refln_F_squared_meas
  _refln_F_squared_sigma
  _refln_F_squared_weight
  _refln_observed_status
-10 1 7 0.080 0.007 0.061 3.784 o
-10 2 6 0.174 0.316 0.090 1.533 o
-10 2 7 0.147 0.701 0.320 0.141 o
-10 2 8 0.013 -0.006 0.014 68.631 o
-10 4 5 0.010 0.010 0.011 104.497 o
-10 4 6 0.003 0.042 0.024 22.974 o
-9 0 4 0.021 0.014 0.014 65.231 o
-9 0 8 0.000 0.042 0.042 7.621 o
-9 1 6 0.410 0.387 0.101 1.066 o
-9 1 7 0.045 0.012 0.009 116.325 o
-9 1 8 0.008 0.019 0.019 37.751 o
-9 1 9 0.009 0.024 0.008 198.056 o
-9 2 6 0.007 0.284 0.148 0.621 o
-9 2 7 0.031 0.012 0.007 203.644 o
-9 2 8 0.003 0.008 0.007 266.689 o
-9 2 9 0.000 0.020 0.012 94.770 o
-9 3 2 0.044 0.083 0.033 11.967 o
-9 3 5 0.203 0.193 0.076 2.134 o
-9 3 6 0.061 0.014 0.010 83.664 o
-9 3 7 0.003 -0.009 0.012 97.787 o
-9 3 8 0.000 0.013 0.008 236.922 o
-9 4 2 0.004 -0.012 0.022 27.841 o
-9 4 3 0.000 -0.008 0.011 123.568 o
-9 4 5 0.000 0.279 0.087 1.761 o
-9 4 6 0.015 0.053 0.037 10.199 o
-9 4 7 0.002 0.004 0.003 1691.350 o
-9 5 1 0.001 0.009 0.006 345.090 o
-9 5 2 0.018 0.024 0.008 172.365 o
-9 5 3 0.025 0.034 0.021 29.942 o
-9 5 4 0.017 0.041 0.020 33.089 o
-9 5 5 0.035 0.059 0.042 7.549 o
-8 0 2 0.134 0.215 0.154 0.623 o
-8 0 4 0.057 -0.023 0.023 25.282 o
-8 0 6 0.132 0.115 0.082 2.044 o
-8 0 8 0.088 0.067 0.016 28.962 o
-8 0 10 0.111 0.126 0.046 5.512 o
-8 1 5 0.201 0.585 0.182 0.427 o
-8 1 6 0.003 0.325 0.206 0.323 o
-8 1 7 0.010 0.016 0.007 258.882 o
-8 1 8 0.000 0.094 0.026 19.267 o
-8 1 9 0.381 0.187 0.067 2.011 o
-8 1 10 0.006 0.085 0.024 23.092 o
-8 2 5 0.591 0.874 0.186 0.375 o
-8 2 6 0.023 0.038 0.012 79.532 o
-8 2 7 0.002 0.022 0.013 82.492 o
-8 2 8 0.065 0.061 0.016 33.671 o
-8 2 9 0.053 0.069 0.020 26.363 o
-8 3 4 0.583 1.043 0.461 0.084 o
-8 3 5 0.006 0.180 0.049 5.326 o
-8 3 6 0.000 0.091 0.085 1.924 o
-8 3 7 0.011 0.067 0.049 5.779 o
-8 3 8 0.029 0.068 0.012 63.112 o
-8 3 9 0.003 0.196 0.056 4.150 o
-8 4 1 0.001 0.009 0.006 390.527 o
-8 4 2 0.015 0.041 0.013 72.159 o
-8 4 3 0.056 0.048 0.016 37.115 o
-8 4 4 0.001 0.190 0.066 3.105 o
-8 4 5 0.098 0.107 0.059 3.787 o
-8 4 6 0.005 0.019 0.010 146.365 o
-8 4 7 0.006 0.055 0.018 41.125 o
-8 4 8 0.003 0.088 0.019 33.215 o
-8 5 1 0.006 0.015 0.011 109.896 o
-8 5 2 0.000 0.176 0.109 1.157 o
-8 5 3 0.070 0.120 0.101 1.368 o
-8 5 4 0.001 0.031 0.008 188.428 o
-8 5 5 0.089 0.051 0.015 31.012 o
-8 5 6 0.026 0.015 0.005 289.165 o
-8 6 1 0.006 0.038 0.010 118.648 o
-8 6 2 0.032 0.032 0.016 49.783 o
-8 6 3 0.030 0.075 0.025 19.616 o
-7 0 2 0.387 0.018 0.031 5.129 o
-7 0 6 0.017 0.337 0.191 0.377 o
-7 0 8 1.852 1.419 0.260 0.172 o
-7 0 10 0.000 -0.017 0.020 34.967 o
-7 1 5 0.048 0.079 0.090 1.734 o
-7 1 6 0.024 0.082 0.019 33.746 o
-7 1 7 0.453 0.135 0.022 3.496 o
-7 1 8 0.040 0.525 0.141 0.657 o
-7 1 9 0.099 0.277 0.081 1.949 o
-7 1 10 0.000 0.025 0.013 79.473 o
-7 2 4 0.178 0.795 0.355 0.121 o
-7 2 5 0.062 0.120 0.041 7.541 o
-7 2 6 0.043 0.096 0.027 16.031 o
-7 2 7 0.072 0.175 0.039 7.340 o
-7 2 8 0.021 0.212 0.028 12.908 o
-7 2 9 0.070 0.161 0.037 8.096 o
-7 2 10 0.000 0.042 0.018 43.874 o
-7 3 1 0.001 0.191 0.121 0.929 o
-7 3 2 2.488 2.896 0.668 0.059 o
-7 3 3 0.923 1.536 0.303 0.171 o
-7 3 4 0.161 0.121 0.019 12.612 o
-7 3 5 0.031 0.083 0.027 17.693 o
-7 3 6 0.013 0.076 0.019 35.075 o
-7 3 7 0.223 0.274 0.072 2.117 o
-7 3 8 0.590 0.763 0.085 0.791 o
-7 3 9 0.265 0.787 0.142 0.573 o
-7 4 1 0.106 0.091 0.038 8.179 o
-7 4 2 0.406 0.550 0.211 0.343 o
-7 4 3 0.568 0.505 0.142 0.611 o
-7 4 4 0.328 0.300 0.059 2.283 o
-7 4 5 0.043 0.156 0.024 16.689 o
-7 4 6 0.005 0.048 0.013 72.735 o
-7 4 7 0.043 0.189 0.040 7.356 o
-7 4 8 0.004 0.231 0.048 5.465 o
-7 5 1 0.039 0.092 0.019 29.309 o
-7 5 2 0.001 0.301 0.041 6.545 o
-7 5 3 0.044 0.297 0.075 2.284 o
-7 5 4 0.075 0.084 0.021 20.816 o
-7 5 5 0.052 0.033 0.015 45.989 o
-7 5 6 0.009 0.010 0.004 634.022 o
-7 5 7 0.010 0.038 0.008 173.203 o
-7 6 1 0.039 0.083 0.016 36.667 o
-7 6 2 0.061 0.062 0.018 31.221 o
-7 6 3 0.026 0.026 0.009 140.892 o
-7 6 4 0.000 0.245 0.048 5.360 o
-7 6 5 0.001 0.002 0.002 5746.280 o
-6 0 4 0.055 0.528 0.170 0.478 o
-6 0 6 2.637 1.879 0.374 0.126 o
-6 0 8 0.371 0.387 0.076 1.535 o
-6 0 10 0.002 0.002 0.004 781.950 o
-6 1 1 0.005 0.118 0.173 0.461 o
-6 1 4 0.310 1.446 0.239 0.240 o
-6 1 5 0.027 0.250 0.065 3.066 o
-6 1 6 0.507 0.639 0.082 1.056 o
-6 1 7 1.312 1.138 0.172 0.305 o
-6 1 8 0.004 0.836 0.106 0.968 o
-6 1 9 0.000 0.013 0.004 705.895 o
-6 1 10 0.004 -0.001 0.003 1367.860 o
-6 2 1 1.274 1.247 0.302 0.209 o
-6 2 2 1.677 1.038 0.641 0.077 o
-6 2 3 0.002 0.161 0.053 4.783 o
-6 2 4 0.346 0.428 0.064 1.897 o
-6 2 5 0.105 0.243 0.101 1.355 o
-6 2 6 0.559 0.488 0.224 0.328 o
-6 2 7 2.565 1.109 0.110 0.221 o
-6 2 8 0.443 0.374 0.057 1.764 o
-6 2 9 0.023 0.085 0.035 10.919 o
-6 2 10 0.014 0.020 0.010 132.444 o
-6 3 2 5.328 5.205 0.883 0.043 o
-6 3 3 1.081 0.756 0.126 0.509 o
-6 3 4 0.022 0.458 0.140 0.683 o
-6 3 5 0.004 0.110 0.035 10.949 o
-6 3 6 0.248 0.359 0.046 3.057 o
-6 3 7 0.410 0.917 0.106 0.726 o
-6 3 8 1.123 0.912 0.124 0.404 o
-6 3 9 0.041 0.086 0.022 22.741 o
-6 3 10 0.001 0.005 0.003 1312.050 o
-6 4 1 2.358 2.187 0.301 0.134 o
-6 4 2 0.004 0.563 0.181 0.404 o
-6 4 3 0.877 0.842 0.131 0.500 o
-6 4 4 0.073 0.252 0.045 5.431 o
-6 4 5 0.156 0.171 0.030 7.988 o
-6 4 6 0.416 0.653 0.096 0.943 o
-6 4 7 0.196 0.248 0.049 3.693 o
-6 4 8 0.196 0.158 0.026 7.625 o
-6 4 9 0.028 0.022 0.005 250.073 o
-6 5 1 0.013 0.139 0.058 4.012 o
-6 5 2 0.004 0.197 0.045 6.316 o
-6 5 3 0.032 0.052 0.018 37.994 o
-6 5 4 0.023 0.044 0.011 92.615 o
-6 5 5 0.036 0.083 0.013 53.600 o
-6 5 6 0.009 0.041 0.007 208.634 o
-6 5 7 0.008 0.040 0.012 84.645 o
-6 5 8 0.012 0.034 0.008 160.779 o
-6 6 1 0.052 0.065 0.011 57.366 o
-6 6 2 0.001 0.056 0.018 40.557 o
-6 6 3 0.168 0.138 0.026 9.253 o
-6 6 4 0.085 0.075 0.027 14.891 o
-6 6 5 0.050 0.092 0.021 23.958 o
-6 6 6 0.094 0.146 0.033 9.017 o
-6 7 1 0.024 0.018 0.005 348.838 o
-6 7 2 0.030 0.032 0.012 74.597 o
-5 0 4 0.184 0.548 0.111 1.052 o
-5 0 6 8.210 6.875 1.275 0.030 o
-5 0 8 0.070 0.059 0.017 31.058 o
-5 0 10 0.003 0.039 0.010 138.009 o
-5 1 1 10.171 5.055 1.628 0.037 o
-5 1 3 1.558 0.792 0.147 0.458 o
-5 1 4 0.588 0.842 0.134 0.645 o
-5 1 5 3.033 1.691 0.304 0.159 o
-5 1 6 6.605 8.556 0.649 0.039 o
-5 1 7 0.011 0.416 0.088 1.631 o
-5 1 8 0.008 0.163 0.050 5.174 o
-5 1 9 0.011 0.019 0.007 271.165 o
-5 1 10 0.398 0.287 0.031 2.798 o
-5 1 11 0.045 0.073 0.012 54.873 o
-5 2 1 3.865 5.507 3.583 0.006 o
-5 2 2 0.761 0.407 0.228 0.385 o
-5 2 3 0.311 0.321 0.049 2.943 o
-5 2 4 0.574 0.950 0.142 0.557 o
-5 2 5 4.943 5.045 0.515 0.064 o
-5 2 6 4.606 7.500 0.567 0.045 o
-5 2 7 1.878 1.504 0.218 0.202 o
-5 2 8 0.023 0.073 0.016 44.219 o
-5 2 9 0.018 0.191 0.065 3.156 o
-5 2 10 0.334 0.177 0.026 4.314 o
-5 3 1 0.667 0.656 0.144 0.612 o
-5 3 2 1.297 1.230 0.171 0.342 o
-5 3 3 0.220 0.227 0.046 4.088 o
-5 3 4 0.016 0.351 0.128 0.819 o
-5 3 5 0.936 1.909 0.390 0.117 o
-5 3 6 3.579 3.857 0.427 0.074 o
-5 3 7 2.017 1.569 0.120 0.224 o
-5 3 8 0.050 0.064 0.010 67.854 o
-5 3 9 0.020 0.025 0.006 250.638 o
-5 3 10 0.036 0.042 0.009 101.302 o
-5 4 1 1.793 1.524 0.296 0.176 o
-5 4 2 1.539 1.326 0.149 0.300 o
-5 4 3 0.133 0.163 0.020 12.620 o
-5 4 4 0.163 0.184 0.030 7.664 o
-5 4 5 0.436 0.351 0.032 2.423 o
-5 4 6 0.054 0.235 0.036 7.808 o
-5 4 7 0.040 0.175 0.039 8.001 o
-5 4 8 0.000 0.038 0.010 137.094 o
-5 4 9 0.000 0.033 0.020 34.656 o
-5 5 1 0.145 0.123 0.018 14.016 o
-5 5 2 0.050 0.144 0.030 12.458 o
-5 5 3 0.040 0.049 0.011 70.076 o
-5 5 4 0.241 0.305 0.041 3.692 o
-5 5 5 0.138 0.230 0.065 2.849 o
-5 5 6 0.032 0.055 0.026 18.585 o
-5 5 7 0.116 0.074 0.010 28.307 o
-5 5 8 0.017 0.010 0.004 592.268 o
-5 6 1 0.153 0.167 0.033 7.425 o
-5 6 2 0.502 1.209 0.203 0.293 o
-5 6 3 0.217 0.150 0.019 8.341 o
-5 6 4 0.027 0.051 0.013 66.081 o
-5 6 5 0.006 0.030 0.012 96.054 o
-5 6 6 0.001 -0.001 0.004 787.994 o
-5 7 1 0.003 0.041 0.018 43.633 o
-5 7 2 0.140 0.311 0.083 1.766 o
-5 7 3 0.407 0.210 0.024 3.272 o
-5 7 4 0.065 0.052 0.012 47.810 o
-4 0 2 4.673 1.816 1.087 0.071 o
-4 0 6 0.469 0.359 0.095 1.230 o
-4 0 8 0.004 0.358 0.086 1.734 o
-4 0 10 0.024 0.039 0.011 86.124 o
-4 1 1 1.647 0.515 0.340 0.288 o
-4 1 3 6.006 5.779 0.721 0.070 o
-4 1 4 43.498 87.917 7.307 0.004 o
-4 1 5 2.874 2.496 0.207 0.169 o
-4 1 6 0.206 0.650 0.117 0.890 o
-4 1 7 0.001 0.152 0.027 16.343 o
-4 1 8 0.046 0.153 0.042 7.061 o
-4 1 9 0.025 0.045 0.009 123.595 o
-4 1 10 0.753 0.432 0.031 1.156 o
-4 1 11 0.005 0.010 0.003 1325.060 o
-4 2 1 0.009 0.260 0.091 1.628 o
-4 2 2 4.223 2.855 0.367 0.133 o
-4 2 3 0.867 0.593 0.106 0.820 o
-4 2 5 43.613 60.185 2.325 0.006 o
-4 2 6 5.878 3.490 0.265 0.080 o
-4 2 7 0.009 0.192 0.041 7.318 o
-4 2 8 0.267 0.296 0.038 3.701 o
-4 2 9 1.236 0.749 0.049 0.523 o
-4 2 10 0.045 0.041 0.010 84.094 o
-4 3 1 8.448 9.404 0.662 0.042 o
-4 3 2 0.110 0.307 0.052 3.936 o
-4 3 3 0.378 0.317 0.058 2.299 o
-4 3 4 1.394 1.245 0.269 0.229 o
-4 3 5 2.523 3.077 0.229 0.133 o
-4 3 6 2.014 1.806 0.243 0.177 o
-4 3 7 0.075 0.120 0.016 25.115 o
-4 3 8 0.453 0.481 0.068 1.377 o
-4 3 9 0.524 0.159 0.026 2.590 o
-4 3 10 0.039 0.071 0.013 51.514 o
-4 4 1 0.179 0.283 0.043 4.359 o
-4 4 2 0.080 0.150 0.029 11.842 o
-4 4 3 0.674 0.747 0.065 0.939 o
-4 4 4 0.781 0.555 0.118 0.683 o
-4 4 5 0.147 0.789 0.157 0.517 o
-4 4 6 0.112 0.291 0.042 5.111 o
-4 4 7 0.033 0.054 0.023 24.654 o
-4 4 8 0.003 0.057 0.028 16.817 o
-4 4 9 0.007 0.060 0.011 92.067 o
-4 5 1 0.788 1.070 0.093 0.568 o
-4 5 2 0.232 0.297 0.040 3.913 o
-4 5 3 0.684 0.862 0.160 0.444 o
-4 5 4 0.566 0.464 0.046 1.466 o
-4 5 5 0.266 0.342 0.043 3.165 o
-4 5 6 0.500 0.314 0.033 2.104 o
-4 5 7 0.124 0.165 0.030 8.869 o
-4 5 8 0.078 0.044 0.006 67.087 o
-4 6 1 1.308 1.758 0.254 0.176 o
-4 6 2 0.204 0.107 0.017 10.772 o
-4 6 3 0.119 0.091 0.018 18.441 o
-4 6 4 0.000 0.010 0.005 610.529 o
-4 6 5 0.002 0.056 0.012 82.355 o
-4 6 6 0.055 0.061 0.018 31.955 o
-4 6 7 0.000 0.026 0.007 295.804 o
-4 7 1 0.107 0.077 0.015 24.434 o
-4 7 2 0.032 0.064 0.014 52.328 o
-4 7 3 0.168 0.127 0.026 9.314 o
-4 7 4 0.041 0.042 0.007 118.392 o
-3 0 4 2.914 4.270 1.017 0.049 o
-3 0 6 1.595 2.659 0.295 0.155 o
-3 0 8 3.046 2.344 0.176 0.137 o
-3 0 10 0.004 0.012 0.003 1294.570 o
-3 1 1 0.487 0.409 0.276 0.331 o
-3 1 2 1.577 4.031 0.576 0.099 o
-3 1 4 156.765 231.479 11.068 0.002 o
-3 1 5 1.711 1.849 0.241 0.231 o
-3 1 6 0.187 0.303 0.048 3.801 o
-3 1 7 0.019 0.247 0.029 11.503 o
-3 1 8 0.889 0.617 0.045 0.855 o
-3 1 9 0.122 0.107 0.009 24.086 o
-3 1 10 0.002 0.018 0.005 534.867 o
-3 1 11 0.000 0.003 0.001 6099.290 o
-3 2 1 0.012 0.620 0.152 0.568 o
-3 2 2 16.594 24.335 1.416 0.022 o
-3 2 3 71.378 155.453 6.471 0.003 o
-3 2 4 45.257 81.203 2.705 0.006 o
-3 2 5 3.710 3.759 0.255 0.112 o
-3 2 6 1.479 0.892 0.068 0.472 o
-3 2 7 0.296 0.280 0.021 4.528 o
-3 2 8 2.219 1.709 0.102 0.208 o
-3 2 9 0.624 0.348 0.029 1.622 o
-3 2 10 0.010 0.008 0.003 1289.320 o
-3 2 11 0.002 -0.001 0.003 1845.260 o
-3 3 1 1.961 1.031 0.256 0.277 o
-3 3 2 3.971 3.505 0.249 0.126 o
-3 3 3 8.000 7.330 0.609 0.051 o
-3 3 4 0.417 1.326 0.265 0.219 o
-3 3 5 0.111 0.432 0.082 1.764 o
-3 3 6 0.028 0.290 0.045 5.491 o
-3 3 7 1.670 1.534 0.090 0.280 o
-3 3 8 1.398 1.102 0.065 0.384 o
-3 3 9 0.006 0.025 0.006 298.893 o
-3 3 10 0.003 0.006 0.003 1245.430 o
-3 4 1 0.252 0.409 0.086 1.564 o
-3 4 2 0.170 0.352 0.065 2.567 o
-3 4 3 0.157 0.493 0.074 1.892 o
-3 4 4 1.989 1.230 0.095 0.297 o
-3 4 5 0.794 0.611 0.065 0.892 o
-3 4 6 0.014 0.254 0.046 5.637 o
-3 4 7 0.210 0.195 0.059 3.072 o
-3 4 8 0.032 0.063 0.014 51.331 o
-3 4 9 0.043 0.016 0.004 225.136 o
-3 5 1 0.000 0.127 0.037 9.558 o
-3 5 2 0.771 0.508 0.059 1.025 o
-3 5 3 0.215 0.446 0.052 2.633 o
-3 5 4 0.343 0.284 0.031 3.382 o
-3 5 5 0.609 0.626 0.114 0.713 o
-3 5 6 0.004 0.048 0.013 81.224 o
-3 5 7 0.030 0.092 0.013 49.465 o
-3 5 8 0.062 0.076 0.023 20.446 o
-3 6 1 1.273 1.073 0.124 0.360 o
-3 6 2 0.395 0.338 0.026 2.800 o
-3 6 3 0.139 0.189 0.036 6.752 o
-3 6 4 0.004 0.042 0.008 174.269 o
-3 6 5 0.024 0.025 0.006 215.906 o
-3 6 6 0.051 0.120 0.076 2.402 o
-3 6 7 0.143 0.122 0.053 4.232 o
-3 7 1 0.032 0.060 0.009 90.520 o
-3 7 2 0.007 0.013 0.006 329.905 o
-3 7 3 0.009 0.044 0.016 50.286 o
-3 7 4 0.000 0.056 0.014 63.753 o
-3 7 5 0.002 0.017 0.004 806.883 o
-2 0 2 827.913 1482.830 61.502 0.001 o
-2 0 6 0.606 0.860 0.058 1.014 o
-2 0 8 2.654 1.975 0.128 0.172 o
-2 0 10 0.008 0.003 0.005 455.409 o
-2 1 1 26.028 48.573 4.232 0.016 o
-2 1 3 169.925 392.191 11.237 0.002 o
-2 1 4 0.324 0.906 0.093 1.059 o
-2 1 5 0.059 0.289 0.028 9.853 o
-2 1 6 1.689 1.542 0.081 0.335 o
-2 1 7 1.851 1.202 0.054 0.337 o
-2 1 8 0.418 0.318 0.018 2.962 o
-2 1 9 0.000 0.017 0.004 688.253 o
-2 1 10 0.006 0.005 0.007 278.992 o
-2 1 11 0.001 0.003 0.005 610.069 o
-2 2 1 7.459 12.544 0.693 0.054 o
-2 2 3 75.241 146.646 5.273 0.004 o
-2 2 4 3.666 5.827 0.379 0.087 o
-2 2 5 0.517 0.406 0.052 1.832 o
-2 2 6 1.206 0.974 0.058 0.553 o
-2 2 7 2.047 1.424 0.061 0.273 o
-2 2 8 0.079 0.120 0.017 23.506 o
-2 2 9 0.044 0.035 0.006 141.372 o
-2 2 10 0.000 0.003 0.003 1612.430 o
-2 2 11 0.001 0.013 0.007 304.613 o
-2 3 1 6.705 11.243 0.823 0.042 o
-2 3 2 3.329 3.266 0.259 0.147 o
-2 3 3 2.210 3.235 0.244 0.159 o
-2 3 4 0.208 0.218 0.025 6.992 o
-2 3 5 0.226 0.367 0.055 2.835 o
-2 3 6 3.449 4.285 0.199 0.093 o
-2 3 7 3.156 2.062 0.121 0.148 o
-2 3 8 0.373 0.242 0.019 3.740 o
-2 3 9 0.056 0.122 0.044 6.591 o
-2 3 10 0.011 0.007 0.005 415.822 o
-2 4 1 2.446 1.087 0.214 0.245 o
-2 4 2 0.801 1.185 0.131 0.491 o
-2 4 3 6.374 5.596 0.367 0.062 o
-2 4 4 3.667 3.345 0.258 0.105 o
-2 4 5 0.199 0.405 0.032 4.143 o
-2 4 6 2.866 2.023 0.100 0.161 o
-2 4 7 0.558 0.526 0.073 1.113 o
-2 4 8 0.215 0.202 0.017 7.615 o
-2 4 9 0.153 0.045 0.009 24.310 o
-2 5 1 0.544 0.375 0.034 1.910 o
-2 5 2 0.313 0.348 0.045 2.791 o
-2 5 3 0.436 0.535 0.104 0.954 o
-2 5 4 0.487 0.528 0.063 1.370 o
-2 5 5 0.013 0.045 0.010 123.438 o
-2 5 6 0.041 0.143 0.013 36.153 o
-2 5 7 0.077 0.104 0.014 29.855 o
-2 5 8 0.024 0.014 0.009 155.357 o
-2 6 1 0.502 0.294 0.026 2.325 o
-2 6 2 0.057 0.222 0.029 10.576 o
-2 6 3 0.000 0.095 0.026 19.430 o
-2 6 4 0.015 0.163 0.022 21.433 o
-2 6 5 0.141 0.133 0.016 14.694 o
-2 6 6 0.149 0.228 0.045 4.691 o
-2 6 7 0.028 0.032 0.007 155.137 o
-2 7 1 0.063 0.019 0.012 59.555 o
-2 7 2 0.001 0.061 0.020 32.552 o
-2 7 3 0.002 0.040 0.010 117.547 o
-2 7 4 0.003 0.050 0.011 109.669 o
-2 7 5 0.066 0.021 0.004 120.635 o
-1 0 2 508.361 787.093 41.021 0.001 o
-1 0 4 6.810 7.971 0.414 0.074 o
-1 0 6 30.824 45.083 2.478 0.008 o
-1 0 8 0.127 0.201 0.083 1.965 o
-1 0 10 0.010 0.017 0.007 237.109 o
-1 1 1 673.236 1691.350 39.257 0.001 o
-1 1 2 388.607 688.093 17.432 0.001 o
-1 1 3 1.705 2.876 0.171 0.291 o
-1 1 4 5.682 4.483 0.245 0.113 o
-1 1 5 0.977 0.769 0.050 0.862 o
-1 1 6 2.022 1.708 0.128 0.263 o
-1 1 7 0.489 0.567 0.081 1.157 o
-1 1 8 0.012 0.102 0.036 10.136 o
-1 1 9 0.001 0.030 0.010 124.071 o
-1 1 10 0.001 0.061 0.025 21.701 o
-1 1 11 0.008 0.033 0.014 62.963 o
-1 2 1 54.950 98.431 4.389 0.008 o
-1 2 2 4.016 3.520 0.303 0.169 o
-1 2 3 3.529 4.033 0.199 0.153 o
-1 2 4 1.817 1.876 0.147 0.299 o
-1 2 5 0.392 0.338 0.044 2.628 o
-1 2 6 0.435 0.493 0.048 1.859 o
-1 2 7 0.291 0.323 0.032 3.693 o
-1 2 8 0.020 0.085 0.033 12.166 o
-1 2 9 0.011 0.006 0.004 832.637 o
-1 2 10 0.006 0.008 0.004 669.467 o
-1 3 1 48.526 101.295 3.725 0.005 o
-1 3 2 26.260 48.268 1.752 0.011 o
-1 3 3 3.195 3.622 0.223 0.138 o
-1 3 4 0.130 0.285 0.046 4.620 o
-1 3 5 9.587 12.175 0.607 0.030 o
-1 3 6 7.136 7.766 0.387 0.043 o
-1 3 7 0.654 0.523 0.047 1.226 o
-1 3 8 0.023 0.072 0.018 36.927 o
-1 3 9 0.000 0.002 0.009 154.585 o
-1 3 10 0.000 0.003 0.007 247.154 o
-1 4 1 0.004 1.037 0.136 0.594 o
-1 4 2 6.879 8.678 0.354 0.049 o
-1 4 3 0.541 0.447 0.060 1.521 o
-1 4 4 2.040 2.328 0.215 0.175 o
-1 4 5 5.431 8.199 0.407 0.044 o
-1 4 6 0.607 0.317 0.033 1.764 o
-1 4 7 0.226 0.179 0.027 6.452 o
-1 4 8 0.062 0.023 0.007 98.373 o
-1 4 9 0.002 0.141 0.055 4.404 o
-1 5 1 0.038 0.169 0.023 18.340 o
-1 5 2 0.255 0.343 0.037 3.701 o
-1 5 3 0.336 0.286 0.026 3.732 o
-1 5 4 0.106 0.289 0.043 5.027 o
-1 5 5 0.319 0.099 0.016 6.418 o
-1 5 6 0.001 0.129 0.023 23.588 o
-1 5 7 0.013 0.028 0.006 276.284 o
-1 5 8 0.004 0.019 0.007 250.344 o
-1 6 1 0.067 0.144 0.023 16.672 o
-1 6 2 0.000 0.081 0.034 11.757 o
-1 6 3 0.001 0.069 0.024 23.341 o
-1 6 4 0.072 0.155 0.015 23.599 o
-1 6 5 0.189 0.224 0.024 7.049 o
-1 6 6 0.021 0.031 0.009 130.050 o
-1 6 7 0.047 0.042 0.006 120.561 o
-1 7 1 0.016 0.051 0.009 117.293 o
-1 7 2 0.062 0.058 0.007 75.234 o
-1 7 3 0.182 0.138 0.023 9.405 o
-1 7 4 0.026 0.034 0.006 188.584 o
-1 7 5 0.107 0.033 0.007 46.693 o
0 0 2 140.719 145.265 8.596 0.007 o
0 0 4 1.098 2.149 0.230 0.275 o
0 0 6 1.454 1.453 0.218 0.264 o
0 0 8 0.008 0.528 0.144 0.630 o
0 0 10 0.025 0.008 0.013 82.160 o
0 1 1 116.869 132.991 5.126 0.010 o
0 1 2 20.384 28.226 1.253 0.033 o
0 1 3 1.583 0.992 0.071 0.676 o
0 1 4 28.012 19.557 1.076 0.022 o
0 1 5 17.253 9.131 0.683 0.034 o
0 1 6 0.378 0.306 0.064 2.094 o
0 1 7 0.151 0.322 0.055 3.289 o
0 1 8 0.036 0.185 0.056 4.119 o
0 1 9 0.011 0.011 0.005 419.446 o
0 1 10 0.188 0.212 0.093 1.512 o
0 2 0 100.228 86.893 4.456 0.008 o
0 2 1 4.203 3.601 0.296 0.189 o
0 2 2 0.176 1.059 0.067 1.367 o
0 2 3 1.229 1.190 0.119 0.545 o
0 2 4 0.864 1.051 0.089 0.692 o
0 2 5 0.840 0.706 0.061 0.915 o
0 2 6 0.534 0.339 0.040 2.003 o
0 2 7 0.003 0.185 0.039 8.396 o
0 2 8 0.041 0.205 0.053 4.524 o
0 2 9 0.014 0.085 0.016 42.677 o
0 2 10 0.031 0.034 0.006 169.860 o
0 3 1 22.888 21.154 0.901 0.023 o
0 3 2 0.583 1.229 0.110 0.658 o
0 3 3 0.776 0.718 0.073 0.957 o
0 3 4 3.864 2.085 0.198 0.154 o
0 3 5 0.369 0.347 0.048 2.484 o
0 3 6 1.733 1.465 0.112 0.286 o
0 3 7 0.341 0.285 0.062 2.168 o
0 3 8 0.009 0.045 0.011 100.801 o
0 3 9 0.001 0.012 0.008 213.099 o
0 3 10 0.024 0.016 0.004 378.873 o
0 4 0 1.722 2.546 0.175 0.215 o
0 4 1 9.456 5.412 0.304 0.059 o
0 4 2 1.721 1.563 0.114 0.315 o
0 4 3 0.820 0.959 0.101 0.625 o
0 4 4 10.894 7.846 0.574 0.036 o
0 4 5 2.253 1.646 0.145 0.211 o
0 4 6 0.357 0.340 0.056 2.177 o
0 4 7 0.076 0.050 0.010 51.362 o
0 4 8 0.007 0.007 0.004 901.590 o
0 4 9 0.020 0.009 0.006 315.810 o
0 5 1 0.286 0.195 0.038 4.276 o
0 5 2 0.015 0.177 0.059 3.789 o
0 5 3 2.521 1.391 0.156 0.205 o
0 5 4 1.983 0.900 0.093 0.310 o
0 5 5 0.040 0.047 0.010 86.204 o
0 5 6 0.206 0.118 0.019 9.796 o
0 5 7 0.153 0.080 0.025 11.611 o
0 5 8 0.045 0.054 0.012 57.687 o
0 6 0 0.019 0.149 0.041 7.758 o
0 6 1 0.061 0.121 0.019 23.604 o
0 6 2 0.084 0.117 0.014 26.140 o
0 6 3 0.002 0.073 0.014 66.545 o
0 6 4 0.152 0.148 0.025 9.860 o
0 6 5 0.082 0.084 0.021 20.902 o
0 6 6 0.443 0.259 0.039 2.404 o
0 6 7 0.198 0.119 0.026 8.427 o
0 7 1 0.139 0.092 0.012 19.879 o
0 7 2 0.057 0.072 0.010 55.895 o
0 7 3 0.436 0.222 0.029 2.857 o
0 7 4 0.057 0.037 0.008 82.820 o
0 7 5 0.001 0.008 0.003 1100.610 o
1 0 2 26.184 53.780 5.266 0.012 o
1 0 4 9.830 18.789 1.441 0.024 o
1 0 6 0.088 0.135 0.028 12.321 o
1 0 8 0.024 0.107 0.024 20.643 o
1 0 10 0.007 0.000 0.006 397.390 o
1 1 1 22.076 29.183 2.459 0.032 o
1 1 2 0.265 0.852 0.160 0.651 o
1 1 3 19.330 21.154 1.783 0.025 o
1 1 4 11.204 14.333 1.072 0.032 o
1 1 5 0.000 0.139 0.039 8.482 o
1 1 6 0.096 0.127 0.021 16.700 o
1 1 7 0.239 0.127 0.022 7.927 o
1 1 8 0.154 0.419 0.047 3.383 o
1 1 9 0.046 0.174 0.049 5.232 o
1 1 10 0.050 0.031 0.010 82.938 o
1 2 0 42.504 71.284 4.312 0.010 o
1 2 1 5.555 7.088 0.807 0.079 o
1 2 2 0.417 0.475 0.114 1.156 o
1 2 3 15.819 22.678 1.343 0.022 o
1 2 4 23.783 38.458 1.816 0.012 o
1 2 5 2.996 2.329 0.191 0.167 o
1 2 6 0.016 0.191 0.042 7.213 o
1 2 7 0.006 0.060 0.015 52.805 o
1 2 8 0.025 0.128 0.017 33.178 o
1 2 9 0.390 0.460 0.050 1.856 o
1 2 10 0.061 0.120 0.029 13.017 o
1 3 0 37.105 55.139 2.736 0.009 o
1 3 1 0.076 0.272 0.039 6.668 o
1 3 2 2.355 1.488 0.177 0.280 o
1 3 3 0.577 0.878 0.086 0.905 o
1 3 4 5.010 7.577 0.462 0.054 o
1 3 5 2.524 2.553 0.262 0.142 o
1 3 6 0.018 0.051 0.008 156.268 o
1 3 7 0.020 0.039 0.010 102.610 o
1 3 8 0.023 0.099 0.021 27.042 o
1 3 9 0.004 0.022 0.008 198.834 o
1 3 10 0.004 0.008 0.004 890.263 o
1 4 0 2.372 2.170 0.159 0.212 o
1 4 1 0.217 0.469 0.048 2.895 o
1 4 2 4.690 4.198 0.260 0.092 o
1 4 3 12.251 15.291 0.707 0.024 o
1 4 4 1.540 1.417 0.121 0.314 o
1 4 5 0.323 0.439 0.053 2.171 o
1 4 6 0.016 0.171 0.037 9.039 o
1 4 7 0.000 -0.000 0.005 585.585 o
1 4 8 0.002 0.033 0.014 67.508 o
1 4 9 0.006 -0.003 0.009 153.659 o
1 5 0 0.085 0.234 0.038 6.956 o
1 5 1 0.001 0.125 0.018 34.094 o
1 5 2 3.828 3.614 0.228 0.096 o
1 5 3 2.847 2.454 0.179 0.141 o
1 5 4 0.087 0.378 0.086 1.674 o
1 5 5 0.879 0.858 0.078 0.617 o
1 5 6 0.099 0.072 0.016 25.983 o
1 5 7 0.007 0.083 0.032 12.966 o
1 5 8 0.008 0.071 0.014 61.100 o
1 6 0 0.516 0.631 0.065 1.159 o
1 6 1 0.447 0.504 0.092 1.074 o
1 6 2 0.094 0.048 0.008 46.049 o
1 6 3 0.023 0.143 0.018 29.225 o
1 6 4 0.029 0.075 0.013 55.094 o
1 6 5 0.317 0.252 0.026 3.975 o
1 6 6 0.158 0.068 0.020 14.365 o
1 6 7 0.052 0.029 0.012 62.417 o
1 7 0 0.105 0.072 0.011 31.358 o
1 7 1 0.406 0.205 0.025 3.343 o
1 7 2 0.028 0.115 0.027 16.762 o
1 7 3 0.129 0.087 0.020 15.784 o
1 7 4 0.002 0.049 0.015 61.885 o
1 7 5 0.042 0.021 0.017 43.566 o
2 0 0 74.981 49.901 14.359 0.009 o
2 0 2 0.243 0.140 0.155 0.808 o
2 0 4 2.484 1.753 0.453 0.145 o
2 0 6 0.403 0.321 0.106 1.128 o
2 0 8 0.405 0.623 0.098 0.952 o
2 0 10 0.004 -0.012 0.012 93.505 o
2 1 0 0.892 1.222 0.296 0.375 o
2 1 1 23.209 31.870 3.743 0.019 o
2 1 2 5.905 8.670 0.845 0.066 o
2 1 4 0.124 0.226 0.023 10.454 o
2 1 5 0.000 0.201 0.039 8.028 o
2 1 6 0.051 0.137 0.046 6.042 o
2 1 7 0.159 0.303 0.079 1.975 o
2 1 8 0.983 1.481 0.117 0.354 o
2 1 9 0.026 0.071 0.022 24.714 o
2 1 10 0.016 0.040 0.019 35.967 o
2 2 0 9.822 11.497 0.802 0.055 o
2 2 1 8.784 12.155 0.952 0.047 o
2 2 2 50.602 83.429 5.283 0.006 o
2 2 3 1.757 2.434 0.244 0.212 o
2 2 4 3.093 2.981 0.245 0.144 o
2 2 5 0.005 0.088 0.028 16.847 o
2 2 6 0.027 0.204 0.031 11.154 o
2 2 7 0.235 0.337 0.075 1.928 o
2 2 8 0.016 0.052 0.012 79.218 o
2 2 9 0.021 0.110 0.070 2.826 o
2 2 10 0.000 0.014 0.010 148.525 o
2 3 0 0.460 0.521 0.078 1.483 o
2 3 1 0.976 0.691 0.061 0.911 o
2 3 2 0.432 0.292 0.067 2.024 o
2 3 3 0.205 0.437 0.067 2.224 o
2 3 4 0.501 0.525 0.048 1.637 o
2 3 5 0.026 0.075 0.017 38.687 o
2 3 6 0.092 0.168 0.036 8.124 o
2 3 7 0.066 0.307 0.038 6.233 o
2 3 8 0.000 0.028 0.012 88.230 o
2 3 9 0.000 0.017 0.011 119.484 o
2 4 0 0.006 0.232 0.074 2.406 o
2 4 1 0.981 1.393 0.148 0.390 o
2 4 2 3.242 3.946 0.290 0.103 o
2 4 3 0.117 0.715 0.101 1.083 o
2 4 4 0.486 0.451 0.047 1.751 o
2 4 5 0.029 0.040 0.013 64.598 o
2 4 6 0.007 0.024 0.015 59.447 o
2 4 7 0.000 0.020 0.007 263.698 o
2 4 8 0.015 0.036 0.014 68.333 o
2 4 9 0.005 0.006 0.005 526.729 o
2 5 0 0.340 0.365 0.051 2.415 o
2 5 1 4.371 4.772 0.337 0.071 o
2 5 2 4.453 5.006 0.395 0.064 o
2 5 3 1.031 0.915 0.119 0.469 o
2 5 4 2.095 2.339 0.163 0.164 o
2 5 5 0.454 0.359 0.052 1.841 o
2 5 6 0.000 0.029 0.008 197.097 o
2 5 7 0.026 0.043 0.016 49.908 o
2 5 8 0.007 0.007 0.007 306.487 o
2 6 0 0.014 0.154 0.023 20.778 o
2 6 1 1.465 0.691 0.080 0.442 o
2 6 2 0.119 0.163 0.024 11.635 o
2 6 3 0.167 0.110 0.018 12.752 o
2 6 4 0.604 0.221 0.046 1.721 o
2 6 5 0.135 0.109 0.015 17.249 o
2 6 6 0.055 0.076 0.015 36.911 o
2 7 0 0.045 0.016 0.006 154.298 o
2 7 1 0.081 0.159 0.045 5.905 o
2 7 2 0.039 0.229 0.105 1.230 o
2 7 3 0.000 0.023 0.011 114.497 o
2 7 4 0.000 0.009 0.006 428.943 o
3 0 2 0.109 0.087 0.056 4.589 o
3 0 4 1.950 0.861 0.248 0.281 o
3 0 6 3.756 6.908 0.911 0.034 o
3 0 8 0.001 0.015 0.023 26.797 o
3 0 10 0.000 0.012 0.005 613.040 o
3 1 0 0.547 0.306 0.170 0.782 o
3 1 1 34.234 37.096 6.146 0.010 o
3 1 2 17.294 21.178 3.098 0.017 o
3 1 3 0.018 0.281 0.148 0.634 o
3 1 4 0.165 0.301 0.051 3.793 o
3 1 5 0.137 0.434 0.087 1.598 o
3 1 6 0.228 0.533 0.143 0.668 o
3 1 7 0.530 1.578 0.368 0.117 o
3 1 8 0.035 0.054 0.018 36.184 o
3 1 9 0.000 0.015 0.011 111.921 o
3 1 10 0.000 0.015 0.010 143.829 o
3 2 0 1.755 1.949 0.254 0.270 o
3 2 1 18.122 28.198 2.011 0.017 o
3 2 3 3.673 6.210 1.002 0.041 o
3 2 4 0.090 0.611 0.105 1.104 o
3 2 5 0.119 0.255 0.035 6.707 o
3 2 6 0.127 0.744 0.096 1.120 o
3 2 7 0.256 0.450 0.087 1.406 o
3 2 8 0.030 0.054 0.015 50.579 o
3 2 9 0.012 0.004 0.014 71.650 o
3 3 0 3.465 3.076 0.322 0.136 o
3 3 1 7.641 7.291 0.586 0.054 o
3 3 2 1.954 1.324 0.202 0.272 o
3 3 3 0.067 0.125 0.033 10.569 o
3 3 4 0.107 0.096 0.029 12.040 o
3 3 5 0.011 0.171 0.047 5.788 o
3 3 6 0.075 0.320 0.049 4.285 o
3 3 7 0.049 0.176 0.047 5.595 o
3 3 8 0.023 0.036 0.019 35.205 o
3 3 9 0.001 -0.004 0.008 224.363 o
3 4 0 0.006 0.417 0.073 2.250 o
3 4 1 0.751 1.121 0.112 0.560 o
3 4 2 4.396 6.506 0.430 0.058 o
3 4 3 3.239 3.017 0.300 0.108 o
3 4 4 0.051 0.283 0.083 1.895 o
3 4 5 0.000 0.153 0.034 11.051 o
3 4 6 0.035 0.073 0.022 24.778 o
3 4 7 0.059 0.041 0.014 48.520 o
3 4 8 0.017 0.039 0.011 98.291 o
3 5 0 3.500 4.326 0.277 0.085 o
3 5 1 2.202 2.798 0.370 0.106 o
3 5 2 1.173 1.155 0.072 0.449 o
3 5 3 1.771 2.102 0.268 0.152 o
3 5 4 0.024 0.033 0.006 212.858 o
3 5 5 0.016 0.022 0.009 151.110 o
3 5 6 0.004 0.011 0.008 208.818 o
3 5 7 0.012 0.002 0.006 320.724 o
3 6 0 1.341 1.391 0.175 0.260 o
3 6 1 0.275 0.325 0.060 2.373 o
3 6 2 0.025 0.072 0.022 24.834 o
3 6 3 0.095 0.203 0.038 6.929 o
3 6 4 0.028 0.029 0.010 104.036 o
3 6 5 0.012 0.040 0.012 85.799 o
3 6 6 0.007 0.030 0.007 232.770 o
3 7 0 0.019 0.023 0.008 174.115 o
3 7 1 0.019 0.153 0.065 3.182 o
3 7 2 0.013 0.128 0.037 9.352 o
3 7 3 0.009 0.028 0.008 191.425 o
3 7 4 0.006 0.005 0.011 116.549 o
4 0 2 1.914 0.432 0.407 0.205 o
4 0 4 0.033 0.029 0.011 86.897 o
4 0 8 0.007 0.022 0.012 92.970 o
4 1 0 10.279 6.254 2.000 0.034 o
4 1 1 14.714 8.008 2.371 0.027 o
4 1 2 0.287 0.279 0.120 1.085 o
4 1 3 0.057 0.182 0.058 3.953 o
4 1 4 0.127 0.695 0.128 0.766 o
4 1 6 0.347 1.167 0.167 0.407 o
4 1 7 0.001 0.001 0.003 1500.480 o
4 1 8 0.038 0.042 0.013 58.922 o
4 1 9 0.000 0.024 0.027 18.454 o
4 2 0 11.668 13.662 1.804 0.025 o
4 2 1 0.003 0.379 0.092 1.519 o
4 2 2 0.066 0.102 0.028 14.302 o
4 2 3 0.542 0.336 0.068 1.598 o
4 2 4 0.003 0.477 0.102 1.210 o
4 2 5 0.028 0.109 0.054 4.580 o
4 2 6 0.080 0.300 0.151 0.616 o
4 2 7 0.023 0.070 0.030 15.034 o
4 2 8 0.001 -0.007 0.010 129.878 o
4 2 9 0.003 0.014 0.004 716.107 o
4 3 0 11.350 12.247 0.909 0.031 o
4 3 1 2.650 3.764 0.525 0.084 o
4 3 2 0.570 0.488 0.084 1.160 o
4 3 3 0.037 0.114 0.021 23.341 o
4 3 4 0.096 0.530 0.121 0.886 o
4 3 5 0.366 1.146 0.157 0.441 o
4 3 6 0.036 0.305 0.151 0.608 o
4 3 7 0.001 0.006 0.011 107.595 o
4 3 8 0.003 0.008 0.003 1387.410 o
4 4 0 0.015 0.325 0.053 4.121 o
4 4 1 5.162 5.353 0.377 0.064 o
4 4 2 2.108 3.158 0.275 0.124 o
4 4 3 0.017 0.084 0.030 14.603 o
4 4 4 0.140 0.365 0.059 2.899 o
4 4 5 0.000 0.038 0.029 15.900 o
4 4 6 0.018 0.021 0.011 96.956 o
4 4 7 0.007 0.010 0.003 1485.880 o
4 4 8 0.000 0.029 0.019 37.355 o
4 5 0 0.445 0.722 0.072 1.126 o
4 5 1 0.997 0.832 0.092 0.562 o
4 5 2 1.210 0.867 0.229 0.264 o
4 5 3 0.054 0.189 0.025 14.380 o
4 5 4 0.018 0.013 0.005 438.979 o
4 5 5 0.000 0.047 0.025 22.488 o
4 5 6 0.008 0.057 0.018 38.345 o
4 5 7 0.011 0.003 0.004 659.606 o
4 6 0 0.213 0.283 0.027 5.309 o
4 6 1 0.007 0.062 0.015 54.010 o
4 6 2 0.046 0.190 0.054 4.411 o
4 6 3 0.003 0.004 0.004 754.522 o
4 6 4 0.006 -0.010 0.015 62.295 o
4 6 5 0.008 0.008 0.005 539.993 o
4 7 0 0.008 0.108 0.070 2.833 o
4 7 1 0.029 0.038 0.019 35.901 o
4 7 2 0.061 0.096 0.022 20.046 o
4 7 3 0.045 0.102 0.018 29.561 o
5 0 2 0.260 0.031 0.021 10.022 o
5 0 6 0.056 0.182 0.059 3.679 o
5 0 8 0.003 0.114 0.041 7.965 o
5 1 1 0.043 0.005 0.040 8.826 o
5 1 3 0.321 0.140 0.035 4.632 o
5 1 4 0.986 1.764 0.427 0.108 o
5 1 5 0.280 0.971 0.213 0.306 o
5 1 6 0.002 0.023 0.012 89.463 o
5 1 7 0.000 0.086 0.033 12.294 o
5 1 8 0.003 0.019 0.010 130.242 o
5 1 9 0.003 0.045 0.028 16.852 o
5 2 0 0.682 0.199 0.161 0.680 o
5 2 1 0.036 0.519 0.153 0.573 o
5 2 2 0.006 0.007 0.130 0.823 o
5 2 3 0.034 0.195 0.076 2.337 o
5 2 4 0.051 0.217 0.066 3.036 o
5 2 5 0.000 0.354 0.204 0.329 o
5 2 6 0.004 0.186 0.055 4.402 o
5 2 7 0.002 0.033 0.006 292.401 o
5 2 8 0.002 0.010 0.009 168.790 o
5 3 0 8.598 7.162 0.970 0.038 o
5 3 1 0.765 1.650 0.210 0.272 o
5 3 2 0.008 0.272 0.079 2.098 o
5 3 3 0.114 0.376 0.069 2.367 o
5 3 4 0.040 0.354 0.105 1.193 o
5 3 5 0.082 0.261 0.043 5.561 o
5 3 6 0.046 0.088 0.020 25.948 o
5 3 7 0.001 0.010 0.007 262.719 o
5 3 8 0.001 -0.003 0.004 1117.530 o
5 4 0 4.186 5.481 0.355 0.066 o
5 4 1 1.829 1.675 0.134 0.245 o
5 4 2 0.151 0.166 0.035 6.989 o
5 4 3 0.033 0.457 0.215 0.298 o
5 4 4 0.067 0.073 0.017 29.241 o
5 4 5 0.099 0.088 0.022 17.549 o
5 4 6 0.004 0.041 0.020 35.095 o
5 4 7 0.003 0.012 0.009 157.137 o
5 5 0 0.413 0.247 0.069 1.851 o
5 5 1 0.251 0.272 0.049 3.236 o
5 5 2 0.001 0.069 0.022 26.655 o
5 5 3 0.013 0.075 0.014 55.883 o
5 5 4 0.000 0.023 0.006 346.331 o
5 5 5 0.004 0.027 0.018 42.222 o
5 5 6 0.001 0.004 0.002 3120.230 o
5 6 0 0.029 0.177 0.022 19.023 o
5 6 1 0.053 0.161 0.026 14.095 o
5 6 2 0.001 0.006 0.010 151.599 o
5 6 3 0.004 0.007 0.003 1848.910 o
5 6 4 0.004 0.011 0.006 329.162 o
5 7 0 0.045 0.027 0.009 96.581 o
5 7 1 0.029 0.041 0.008 129.553 o
5 7 2 0.000 0.003 0.003 1618.620 o
6 0 0 2.004 1.088 0.803 0.060 o
6 0 2 0.091 -0.006 0.033 12.280 o
6 0 4 0.793 0.046 0.082 1.243 o
6 0 8 0.002 0.048 0.029 16.077 o
6 1 0 0.020 0.263 0.116 1.026 o
6 1 6 0.004 -0.006 0.010 143.635 o
6 1 7 0.000 -0.005 0.006 350.639 o
6 1 8 0.001 0.017 0.005 452.793 o
6 2 2 0.254 0.432 0.093 1.357 o
6 2 3 0.249 1.293 0.558 0.051 o
6 2 4 0.118 0.317 0.045 4.444 o
6 2 5 0.014 0.028 0.023 24.949 o
6 2 6 0.009 0.034 0.020 34.792 o
6 2 7 0.006 0.024 0.011 115.695 o
6 2 8 0.002 0.051 0.016 53.298 o
6 3 0 0.380 0.385 0.076 1.603 o
6 3 1 0.224 0.234 0.080 1.972 o
6 3 2 0.011 0.183 0.043 6.809 o
6 3 3 0.261 1.042 0.617 0.043 o
6 3 4 0.073 0.151 0.022 17.091 o
6 3 5 0.011 0.030 0.018 42.599 o
6 3 6 0.007 0.035 0.011 112.242 o
6 3 7 0.000 0.016 0.007 284.201 o
6 4 0 0.242 0.573 0.082 1.409 o
6 4 1 0.001 0.047 0.015 56.325 o
6 4 2 0.096 0.372 0.098 1.349 o
6 4 3 0.008 0.484 0.107 1.115 o
6 4 4 0.010 0.028 0.015 60.916 o
6 4 5 0.008 0.004 0.006 428.228 o
6 4 6 0.000 -0.001 0.006 391.451 o
6 5 0 0.042 0.186 0.071 2.675 o
6 5 1 0.026 0.099 0.018 34.178 o
6 5 2 0.027 0.134 0.030 12.968 o
6 5 3 0.005 0.020 0.005 522.022 o
6 5 4 0.022 0.013 0.003 572.467 o
6 5 5 0.008 0.020 0.009 157.860 o
6 6 0 0.024 0.123 0.032 12.008 o
6 6 1 0.003 0.018 0.006 351.624 o
6 6 2 0.015 0.017 0.007 247.731 o
6 6 3 0.000 0.029 0.017 47.369 o
7 0 0 0.001 -0.020 0.020 35.630 o
7 0 2 0.447 0.046 0.023 4.333 o
7 2 1 0.652 0.919 0.386 0.127 o
7 2 2 0.069 0.183 0.066 3.017 o
7 2 6 0.006 0.127 0.064 3.322 o
7 2 7 0.000 0.006 0.003 1409.070 o
7 3 0 0.049 -0.012 0.059 4.091 o
7 3 1 0.016 0.213 0.072 2.569 o
7 3 2 0.012 0.127 0.066 3.127 o
7 3 3 0.072 0.010 0.041 8.005 o
7 3 4 0.016 0.025 0.036 10.705 o
7 3 5 0.000 0.007 0.007 272.949 o
7 4 0 0.102 0.139 0.030 10.579 o
7 4 1 0.080 0.272 0.042 5.612 o
7 4 2 0.040 0.077 0.048 5.907 o
7 4 3 0.084 0.037 0.015 35.884 o
7 4 4 0.000 0.060 0.029 16.538 o
7 4 5 0.002 -0.009 0.025 21.655 o
7 5 0 0.021 0.048 0.017 41.770 o
7 5 1 0.001 0.072 0.017 42.953 o
7 5 2 0.001 0.063 0.029 16.440 o
7 5 3 0.003 0.021 0.005 452.069 o
7 5 4 0.001 0.009 0.004 763.701 o
7 6 0 0.000 0.017 0.006 401.485 o
7 6 1 0.006 0.005 0.002 1908.880 o
7 6 2 0.003 0.041 0.016 54.225 o
8 0 0 0.004 0.083 0.058 4.095 o
8 0 2 0.011 -0.004 0.030 15.163 o
8 1 0 0.187 0.051 0.068 2.960 o
8 2 0 0.552 0.329 0.263 0.256 o
8 3 0 0.043 0.046 0.026 18.414 o
8 3 5 0.003 -0.015 0.029 16.221 o
8 4 0 0.001 0.007 0.006 347.890 o
8 4 1 0.001 -0.008 0.017 46.365 o
8 4 2 0.004 -0.005 0.007 290.859 o
8 4 3 0.002 0.009 0.005 499.838 o
8 4 4 0.002 0.079 0.046 6.388 o
8 5 0 0.034 0.042 0.019 32.549 o
8 5 1 0.001 0.095 0.063 3.430 o
8 5 2 0.020 0.047 0.018 39.393 o
8 5 3 0.002 0.040 0.026 19.724 o
8 6 0 0.003 0.010 0.007 285.092 o
9 0 0 0.045 0.048 0.097 1.520 o
9 5 0 0.004 0.011 0.008 199.713 o
9 5 1 0.000 0.108 0.059 3.930 o
;
_iucr_refine_instructions_details
;
TITL anthracene_a.res in P2(1)/c
REM Old TITL anthracene in P2(1)/c
REM SHELXT solution in P2(1)/c: R1 0.430, Rweak 0.414, Alpha 0.250
REM <I/s> 2.137 for 60 systematic absences, Orientation as input
REM Formula found by SHELXT: C7
CELL 0.03919 9.5 6 8.55 90 103.74 90
ZERR 2 0.5 0.5 0.5 0 0.2 0
LATT 1
SYMM -X,0.5+Y,0.5-Z
SFAC  C 0.600 40.938 0.136 0.374 0.547 3.278 1.225 13.013 0 0 0 0 0.75 12.011
SFAC  H 0.129 37.737 0.036 0.553 0.127 3.772 0.236 13.518 0 0 0 0 0.32 1.008
UNIT 28 12

EQIV $1 1-X,1-Y,1-Z
DFIX 1.39 0.01 C006 C005 C005_$1 C007 C007 C006 C006 C005 C005 C007_$1 C007 =
 C006
SADI C006_$1 C007 C005_$1 C006 C007 C005 C006 C007_$1 C005 C006_$1 C007 C005
FLAT C006_$1 C005_$1 C007 C006 C005 C007_$1
DFIX 1.39 0.01 C005 C003 C003 C001 C001 C004 C004 C002 C002 C006 C006 C005
SADI C005 C001 C003 C004 C001 C002 C004 C006 C002 C005 C006 C003
FLAT C005 C003 C001 C004 C002 C006

L.S. 50
PLAN  5
CONF
BOND
LIST 6
FMAP 2
MORE -1
BOND $H
ACTA
EXTI 491544.821799
OMIT -7 2 3
OMIT -6 0 2
OMIT -6 3 1
OMIT -5 0 2
OMIT -4 0 4
OMIT -4 2 4
OMIT -3 0 2
OMIT -3 1 3
OMIT -2 0 4
OMIT -2 1 2
OMIT -2 2 2
OMIT 1 0 0
OMIT 1 1 0
OMIT 2 1 3
OMIT 3 0 0
OMIT 3 2 2
OMIT 4 0 0
OMIT 4 0 6
OMIT 4 1 5
OMIT 5 0 0
OMIT 5 0 4
WGHT 0.2 0
FVAR 16.356734
REM <olex2.extras>
REM <HklSrc "%.\\anthracene_a2.hkl">
REM </olex2.extras>

C001  1     0.132056  0.470989  0.224698  11.00000  0.10765  0.08590 =
 0.10227 -0.02097  0.06213 -0.02084
AFIX 43
H001  2     0.040705  0.419178  0.172515  11.00000 -1.20000
AFIX 0
C002  1     0.318509  0.752216  0.259840  11.00000  0.15608  0.06341 =
 0.07946  0.01565  0.04894  0.02560
AFIX 43
H002  2     0.350595  0.888370  0.229541  11.00000 -1.20000
AFIX 0
C003  1     0.221195  0.346532  0.343437  11.00000  0.16014  0.05577 =
 0.06935 -0.01438  0.04504 -0.01324
AFIX 43
H003  2     0.188573  0.209810  0.372058  11.00000 -1.20000
AFIX 0
C004  1     0.182382  0.677161  0.184614  11.00000  0.12162  0.08034 =
 0.06985  0.01089  0.03650  0.01118
AFIX 43
H004  2     0.123083  0.764761  0.106068  11.00000 -1.20000
AFIX 0
C005  1     0.359033  0.420249  0.421795  11.00000  0.10410  0.04207 =
 0.06977  0.00017  0.05482 -0.00748
C006  1     0.409462  0.627408  0.381037  11.00000  0.13306  0.03942 =
 0.07049 -0.00903  0.05700 -0.02678
C007  1     0.546160  0.704946  0.459775  11.00000  0.15770  0.03756 =
 0.08279  0.00363  0.06552  0.01976
AFIX 43
H007  2     0.575606  0.844697  0.432857  11.00000 -1.20000
AFIX 0
HKLF 4

END
Q1 1 0.4375 0.666667 0.366667 11 0.05 0.51
Q3 1 0.375 0.416667 0.433333 11 0.05 0.39
Q2 1 0.21875 0.416667 0.333333 11 0.05 0.4
Q4 1 0.3125 0.75 0.233333 11 0.05 0.39
Q5 1 0.1875 0.666667 0.166667 11 0.05 0.35

  REM The information below was added by Olex2.
  REM
  REM R1 = 0.2642 for 779 Fo > 4sig(Fo) and 0.2866 for all 950 data
  REM 65 parameters refined using 30 restraints
  REM Highest difference peak 0.5088, deepest hole -0.3416
  REM Mean Shift 0.0002, Max Shift -0.0009.

  REM +++ Tabular Listing of Refinement Information +++
  REM R1_all = 0.2866
  REM R1_gt = 0.2642
  REM wR_ref = 0.6010
  REM GOOF = 2.3240
  REM Shift_max = -0.0009
  REM Shift_mean = 0.0002
  REM Reflections_all = 950
  REM Reflections_gt = 779
  REM Parameters = 65
  REM Hole = -0.3416
  REM Peak = 0.5088
  REM Flack = n/a

  
;
_olex2_submission_special_instructions  'No special instructions were received'
loop_
  _restr_chirality_atom_site_label_1
  _restr_chirality_atom_site_label_2
  _restr_chirality_atom_site_label_3
  _restr_chirality_atom_site_label_4
  _restr_chirality_site_symmetry_1
  _restr_chirality_site_symmetry_2
  _restr_chirality_site_symmetry_3
  _restr_chirality_site_symmetry_4
  _restr_chirality_volume_target
  _restr_chirality_weight_param
  _restr_chirality_diff
 C001 C006 C005 C002 1 1 1 1 0.0000 0.1000 -0.0417
 C003 C001 C006 C005 1 1 1 1 0.0000 0.1000 -0.0205
 C004 C003 C001 C006 1 1 1 1 0.0000 0.1000 -0.0289
 C005 C007 C007 C006 3_666 1 3_666 3_666 0.0000 0.1000 -0.0710
 C006 C005 C007 C007 1 3_666 1 3_666 0.0000 0.1000 -0.0710
 C007 C007 C006 C005 1 3_666 3_666 1 0.0000 0.1000 -0.0710

loop_
  _restr_distance_atom_site_label_1
  _restr_distance_atom_site_label_2
  _restr_distance_site_symmetry_2
  _restr_distance_target
  _restr_distance_target_weight_param
  _restr_distance_diff
 C001 C004 1 1.3900 0.0100 -0.0079
 C002 C006 1 1.3900 0.0100 -0.0085
 C003 C001 1 1.3900 0.0100 0.0127
 C004 C002 1 1.3900 0.0100 0.0139
 C005 C003 1 1.3900 0.0100 -0.0037
 C005 C007 3_666 1.3900 0.0100 -0.0127
 C006 C005 1 1.3900 0.0100 -0.0154
 C006 C005 1 1.3900 0.0100 -0.0154
 C006 C005 1 1.3900 0.0100 -0.0154
 C007 C005 3_666 1.3900 0.0100 -0.0127
 C007 C006 1 1.3900 0.0100 -0.0031
 C007 C006 1 1.3900 0.0100 -0.0031

loop_
  _restr_equal_distance_atom_site_label_1
  _restr_equal_distance_atom_site_label_2
  _restr_equal_distance_site_symmetry_2
  _restr_equal_distance_class_id
 C001 C002 1 2
 C002 C005 1 2
 C003 C004 1 2
 C004 C006 1 2
 C005 C001 1 2
 C005 C006 3_666 1
 C006 C003 1 2
 C006 C005 3_666 1
 C006 C007 3_666 1
 C007 C005 1 1
 C007 C005 1 1
 C007 C006 3_666 1

loop_
  _restr_equal_distance_class_class_id
  _restr_equal_distance_class_target_weight_param
  _restr_equal_distance_class_average
  _restr_equal_distance_class_esd
  _restr_equal_distance_class_diff_max
 1 0.0200 2.4250 0.0227 0.0303
 2 0.0200 2.4099 0.0135 0.0272

data_pyrene_a2
_audit_creation_date               2025-10-23
_audit_creation_method
;
Olex2 1.5
(compiled 2025.07.13 svn.rb7424aed for OlexSys, GUI svn.r7314)
;
_audit_contact_author_address      ?
_audit_contact_author_email        ?
_audit_contact_author_name         ''
_audit_contact_author_phone        ?
_publ_contact_author_id_orcid      ?
_publ_section_references
;
Bourhis, L.J., Dolomanov, O.V., Gildea, R.J., Howard, J.A.K., Puschmann, H.
 (2015). Acta Cryst. A71, 59-75.

Dolomanov, O.V., Bourhis, L.J., Gildea, R.J, Howard, J.A.K. & Puschmann, H.
 (2009), J. Appl. Cryst. 42, 339-341.
;
_chemical_formula_moiety           'C16 H10'
_chemical_formula_sum              'C16 H10'
_chemical_formula_weight           202.256
loop_
  _atom_type_symbol
  _atom_type_scat_dispersion_real
  _atom_type_scat_dispersion_imag
  _atom_type_scat_Cromer_Mann_a1
  _atom_type_scat_Cromer_Mann_a2
  _atom_type_scat_Cromer_Mann_a3
  _atom_type_scat_Cromer_Mann_a4
  _atom_type_scat_Cromer_Mann_b1
  _atom_type_scat_Cromer_Mann_b2
  _atom_type_scat_Cromer_Mann_b3
  _atom_type_scat_Cromer_Mann_b4
  _atom_type_scat_Cromer_Mann_c
  _atom_type_scat_source
  _atom_type_scat_dispersion_source
 C 0.00000 0.00000 0.60000 0.13600 0.54700 1.22500 40.93800 0.37400 3.27800
 13.01300 0.00000 'Custom 4-Gaussian' custom
 H 0.00000 0.00000 0.12900 0.03600 0.12700 0.23600 37.73700 0.55300 3.77200
 13.51800 0.00000 'Custom 4-Gaussian' custom

_space_group_crystal_system        monoclinic
_space_group_IT_number             14
_space_group_name_H-M_alt          'P 1 21/c 1'
_space_group_name_Hall             '-P 2ybc'
loop_
  _space_group_symop_id
  _space_group_symop_operation_xyz
 1 x,y,z
 2 -x,y+1/2,-z+1/2
 3 -x,-y,-z
 4 x,-y-1/2,z-1/2

_symmetry_Int_Tables_number        14
_cell_length_a                     8.5(5)
_cell_length_b                     9.3(5)
_cell_length_c                     13.6(5)
_cell_angle_alpha                  90
_cell_angle_beta                   100.3(2)
_cell_angle_gamma                  90
_cell_volume                       1053(93)
_cell_formula_units_Z              4
_exptl_absorpt_coefficient_mu      0.000
_exptl_crystal_density_diffrn      1.276
_exptl_crystal_F_000               45.408
_diffrn_reflns_av_R_equivalents    0.0000
_diffrn_reflns_av_unetI/netI       0.1677
_diffrn_reflns_Laue_measured_fraction_full  0.9407
_diffrn_reflns_Laue_measured_fraction_max  0.9307
_diffrn_reflns_limit_h_max         10
_diffrn_reflns_limit_h_min         0
_diffrn_reflns_limit_k_max         11
_diffrn_reflns_limit_k_min         0
_diffrn_reflns_limit_l_max         16
_diffrn_reflns_limit_l_min         -17
_diffrn_reflns_number              2022
_diffrn_reflns_point_group_measured_fraction_full  0.9407
_diffrn_reflns_point_group_measured_fraction_max  0.9307
_diffrn_reflns_theta_full          1.3474
_diffrn_reflns_theta_max           1.40
_diffrn_reflns_theta_min           0.13
_diffrn_measured_fraction_theta_full  0.9407
_diffrn_measured_fraction_theta_max  0.9307
_diffrn_ambient_temperature        298
_diffrn_radiation_type             electrons
_diffrn_radiation_wavelength       0.03919
_diffrn_measurement_device_type    electron_microscope
_reflns_Friedel_coverage           0.0
_reflns_limit_h_max                10
_reflns_limit_h_min                -10
_reflns_limit_k_max                11
_reflns_limit_k_min                0
_reflns_limit_l_max                16
_reflns_limit_l_min                0
_reflns_number_gt                  1220
_reflns_number_total               2015
_reflns_threshold_expression       I>=2u(I)
_computing_molecular_graphics      'Olex2 1.5 (Dolomanov et al., 2009)'
_computing_publication_material    'Olex2 1.5 (Dolomanov et al., 2009)'
_computing_structure_refinement    'olex2.refine 1.5 (Bourhis et al., 2015)'
_refine_diff_density_max           0.4135
_refine_diff_density_min           -0.4026
_refine_diff_density_rms           0.1102
_refine_ls_d_res_high              0.8001
_refine_ls_d_res_low               8.3340
_refine_ls_extinction_coef         111679(11503)
_refine_ls_extinction_expression   Fc^*^=kFc[1+0.001xFc^2^\l^3^/sin(2\q)]^-1/4^
_refine_ls_goodness_of_fit_ref     1.6454
_refine_ls_hydrogen_treatment      constr
_refine_ls_matrix_type             full
_refine_ls_number_constraints      20
_refine_ls_number_parameters       146
_refine_ls_number_reflns           2015
_refine_ls_number_restraints       60
_refine_ls_R_factor_all            0.2896
_refine_ls_R_factor_gt             0.2433
_refine_ls_restrained_S_all        1.6196
_refine_ls_shift/su_max            0.0010
_refine_ls_shift/su_mean           0.0003
_refine_ls_structure_factor_coef   Fsqd
_refine_ls_weighting_details      
 'w=1/[\s^2^(Fo^2^)+(0.2P)^2^] where P=(Fo^2^+2Fc^2^)/3'
_refine_ls_weighting_scheme        calc
_refine_ls_wR_factor_gt            0.5389
_refine_ls_wR_factor_ref           0.5746
_olex2_refinement_description
;
1. Fixed Uiso
 At 1.2 times of:
  All C(H) groups
2. Restrained distances
 C00E-C007 = C007-C002 = C002-C001 = C001-C00F = C00F-C00C = C00C-C00E
 1.39 with sigma of 0.01
 C007-C002 = C002-C004 = C004-C003 = C003-C005 = C005-C009 = C009-C007
 1.39 with sigma of 0.01
 C001-C002 = C002-C004 = C004-C00A = C00A-C00D = C00D-C00B = C00B-C001
 1.39 with sigma of 0.01
 C003-C004 = C004-C00A = C00A-C006 = C006-C00G = C00G-C008 = C008-C003
 1.39 with sigma of 0.01
 C00E-C002 \\sim C007-C001 \\sim C002-C00F \\sim C001-C00C \\sim C00F-C00E
\\sim C00C-C007
 with sigma of 0.02
 C007-C004 \\sim C002-C003 \\sim C004-C005 \\sim C003-C009 \\sim C005-C007
\\sim C009-C002
 with sigma of 0.02
 C001-C004 \\sim C002-C00A \\sim C004-C00D \\sim C00A-C00B \\sim C00D-C001
\\sim C00B-C002
 with sigma of 0.02
 C003-C00A \\sim C004-C006 \\sim C00A-C00G \\sim C006-C008 \\sim C00G-C003
\\sim C008-C004
 with sigma of 0.02
3. Restrained planarity
 C00E, C007, C002, C001, C00F, C00C
 with sigma of 0.1
 C007, C002, C004, C003, C005, C009
 with sigma of 0.1
 C001, C002, C004, C00A, C00D, C00B
 with sigma of 0.1
 C003, C004, C00A, C006, C00G, C008
 with sigma of 0.1
4.a Aromatic/amide H refined with riding coordinates:
 C005(H005), C006(H006), C008(H008), C009(H009), C00B(H00B), C00C(H00C),
 C00D(H00D), C00E(H00E), C00F(H00F), C00G(H00G)
;
loop_
  _atom_site_label
  _atom_site_type_symbol
  _atom_site_fract_x
  _atom_site_fract_y
  _atom_site_fract_z
  _atom_site_U_iso_or_equiv
  _atom_site_adp_type
  _atom_site_occupancy
  _atom_site_refinement_flags_posn
 C001 C 0.7691(7) 0.3230(6) 0.6387(4) 0.106(2) Uani 1.000000 D
 C002 C 0.6263(5) 0.3915(4) 0.6510(3) 0.0799(16) Uani 1.000000 D
 C003 C 0.3416(6) 0.4286(6) 0.5948(4) 0.1008(19) Uani 1.000000 D
 C004 C 0.4847(6) 0.3596(5) 0.5840(3) 0.0878(18) Uani 1.000000 D
 C005 C 0.3439(7) 0.5249(7) 0.6745(4) 0.131(3) Uani 1.000000 D
 H005 H 0.2478(7) 0.5671(7) 0.6834(4) 0.158(3) Uiso 1.000000 R
 C006 C 0.3407(8) 0.2240(6) 0.4463(4) 0.122(3) Uani 1.000000 D
 H006 H 0.3385(8) 0.1543(6) 0.3970(4) 0.147(3) Uiso 1.000000 R
 C007 C 0.6252(7) 0.4885(5) 0.7287(3) 0.0922(19) Uani 1.000000 D
 C008 C 0.1989(7) 0.3927(6) 0.5320(4) 0.101(2) Uani 1.000000 D
 H008 H 0.1028(7) 0.4347(6) 0.5410(4) 0.121(3) Uiso 1.000000 R
 C009 C 0.4832(9) 0.5602(5) 0.7409(4) 0.119(2) Uani 1.000000 D
 H009 H 0.4827(9) 0.6281(5) 0.7911(4) 0.143(3) Uiso 1.000000 R
 C00A C 0.4843(7) 0.2565(5) 0.5094(3) 0.0886(18) Uani 1.000000 D
 C00B C 0.7663(8) 0.2206(5) 0.5632(4) 0.107(2) Uani 1.000000 D
 H00B H 0.8607(8) 0.1733(5) 0.5566(4) 0.129(3) Uiso 1.000000 R
 C00C C 0.9065(8) 0.4565(6) 0.7809(4) 0.108(2) Uani 1.000000 D
 H00C H 1.0014(8) 0.4760(6) 0.8248(4) 0.130(3) Uiso 1.000000 R
 C00D C 0.6267(7) 0.1883(6) 0.4982(4) 0.107(2) Uani 1.000000 D
 H00D H 0.6276(7) 0.1216(6) 0.4474(4) 0.128(3) Uiso 1.000000 R
 C00E C 0.7659(8) 0.5254(6) 0.7947(4) 0.120(2) Uani 1.000000 D
 H00E H 0.7654(8) 0.5925(6) 0.8453(4) 0.144(3) Uiso 1.000000 R
 C00F C 0.9092(7) 0.3601(6) 0.7038(4) 0.116(2) Uani 1.000000 D
 H00F H 1.0062(7) 0.3193(6) 0.6953(4) 0.139(3) Uiso 1.000000 R
 C00G C 0.2012(8) 0.2955(7) 0.4570(4) 0.120(3) Uani 1.000000 D
 H00G H 0.1071(8) 0.2769(7) 0.4122(4) 0.145(3) Uiso 1.000000 R

loop_
  _atom_site_aniso_label
  _atom_site_aniso_U_11
  _atom_site_aniso_U_22
  _atom_site_aniso_U_33
  _atom_site_aniso_U_12
  _atom_site_aniso_U_13
  _atom_site_aniso_U_23
 C001 0.121(5) 0.097(4) 0.103(4) -0.005(4) 0.027(4) 0.034(3)
 C002 0.092(4) 0.064(3) 0.089(3) -0.002(3) 0.031(3) 0.007(2)
 C003 0.096(4) 0.087(4) 0.127(4) 0.025(3) 0.041(4) 0.020(3)
 C004 0.108(4) 0.082(3) 0.073(3) -0.013(3) 0.014(3) 0.003(2)
 C005 0.098(5) 0.156(6) 0.153(6) 0.048(4) 0.059(4) 0.037(5)
 C006 0.172(6) 0.115(5) 0.077(3) -0.066(5) 0.015(4) -0.004(3)
 C007 0.122(5) 0.073(3) 0.087(3) -0.010(3) 0.034(3) 0.004(2)
 C008 0.101(5) 0.108(5) 0.098(4) -0.005(4) 0.031(3) 0.021(3)
 C009 0.217(7) 0.056(3) 0.094(4) 0.005(4) 0.057(4) -0.001(3)
 C00A 0.120(5) 0.075(3) 0.079(3) -0.008(3) 0.042(3) 0.002(2)
 C00B 0.150(6) 0.076(4) 0.112(4) 0.027(4) 0.069(4) 0.012(3)
 C00C 0.150(7) 0.081(4) 0.094(4) -0.018(4) 0.024(4) 0.002(3)
 C00D 0.149(6) 0.076(4) 0.101(4) -0.001(4) 0.038(4) 0.005(3)
 C00E 0.199(7) 0.076(4) 0.090(4) -0.021(5) 0.039(5) -0.007(3)
 C00F 0.127(6) 0.121(5) 0.104(4) 0.010(4) 0.034(4) 0.033(4)
 C00G 0.092(5) 0.156(7) 0.105(4) -0.016(5) -0.004(4) 0.036(4)

loop_
  _geom_bond_atom_site_label_1
  _geom_bond_atom_site_label_2
  _geom_bond_distance
  _geom_bond_site_symmetry_2
  _geom_bond_publ_flag
 C001 C002 1.40(7) . ?
 C001 C00B 1.40(4) . ?
 C001 C00F 1.39(5) . ?
 C002 C004 1.40(6) . ?
 C002 C007 1.39(4) . ?
 C003 C004 1.40(7) . ?
 C003 C005 1.40(4) . ?
 C003 C008 1.39(6) . ?
 C004 C00A 1.40(4) . ?
 C005 H005 0.9300 . ?
 C005 C009 1.39(5) . ?
 C006 H006 0.9300 . ?
 C006 C00A 1.39(6) . ?
 C006 C00G 1.38(6) . ?
 C007 C009 1.41(6) . ?
 C007 C00E 1.40(5) . ?
 C008 H008 0.9300 . ?
 C008 C00G 1.37(4) . ?
 C009 H009 0.9300 . ?
 C00A C00D 1.39(7) . ?
 C00B H00B 0.9300 . ?
 C00B C00D 1.38(5) . ?
 C00C H00C 0.9300 . ?
 C00C C00E 1.39(6) . ?
 C00C C00F 1.38(4) . ?
 C00D H00D 0.9300 . ?
 C00E H00E 0.9300 . ?
 C00F H00F 0.9300 . ?
 C00G H00G 0.9300 . ?

loop_
  _geom_angle_atom_site_label_1
  _geom_angle_atom_site_label_2
  _geom_angle_atom_site_label_3
  _geom_angle
  _geom_angle_site_symmetry_1
  _geom_angle_site_symmetry_3
  _geom_angle_publ_flag
 C00B C001 C002 119.6(5) . . ?
 C00F C001 C002 117.8(5) . . ?
 C00F C001 C00B 122.5(5) . . ?
 C004 C002 C001 118.8(4) . . ?
 C007 C002 C001 120.5(4) . . ?
 C007 C002 C004 120.8(4) . . ?
 C005 C003 C004 118.6(5) . . ?
 C008 C003 C004 119.9(5) . . ?
 C008 C003 C005 121.3(5) . . ?
 C003 C004 C002 119.3(4) . . ?
 C00A C004 C002 120.7(4) . . ?
 C00A C004 C003 120.0(4) . . ?
 H005 C005 C003 118.5(3) . . ?
 C009 C005 C003 123.1(5) . . ?
 C009 C005 H005 118.5(4) . . ?
 C00A C006 H006 120.0(3) . . ?
 C00G C006 H006 120.0(3) . . ?
 C00G C006 C00A 120.0(5) . . ?
 C009 C007 C002 121.1(5) . . ?
 C00E C007 C002 121.8(5) . . ?
 C00E C007 C009 117.0(5) . . ?
 H008 C008 C003 120.3(3) . . ?
 C00G C008 C003 119.5(5) . . ?
 C00G C008 H008 120.3(4) . . ?
 C007 C009 C005 117.0(5) . . ?
 H009 C009 C005 121.5(4) . . ?
 H009 C009 C007 121.5(3) . . ?
 C006 C00A C004 119.2(5) . . ?
 C00D C00A C004 120.0(5) . . ?
 C00D C00A C006 120.8(5) . . ?
 H00B C00B C001 119.3(3) . . ?
 C00D C00B C001 121.4(5) . . ?
 C00D C00B H00B 119.3(3) . . ?
 C00E C00C H00C 119.0(3) . . ?
 C00F C00C H00C 119.0(4) . . ?
 C00F C00C C00E 121.9(5) . . ?
 C00B C00D C00A 119.4(5) . . ?
 H00D C00D C00A 120.3(3) . . ?
 H00D C00D C00B 120.3(3) . . ?
 C00C C00E C007 116.8(5) . . ?
 H00E C00E C007 121.6(3) . . ?
 H00E C00E C00C 121.6(3) . . ?
 C00C C00F C001 121.1(6) . . ?
 H00F C00F C001 119.4(3) . . ?
 H00F C00F C00C 119.4(4) . . ?
 C008 C00G C006 121.4(5) . . ?
 H00G C00G C006 119.3(3) . . ?
 H00G C00G C008 119.3(4) . . ?

loop_
  _geom_torsion_atom_site_label_1
  _geom_torsion_atom_site_label_2
  _geom_torsion_atom_site_label_3
  _geom_torsion_atom_site_label_4
  _geom_torsion
  _geom_torsion_site_symmetry_1
  _geom_torsion_site_symmetry_2
  _geom_torsion_site_symmetry_3
  _geom_torsion_site_symmetry_4
  _geom_torsion_publ_flag
 C001 C002 C004 C003 -179.3(4) . . . . ?
 C001 C002 C004 C00A 3.0(5) . . . . ?
 C001 C002 C007 C009 178.8(4) . . . . ?
 C001 C002 C007 C00E 2.4(5) . . . . ?
 C001 C00B C00D C00A -1.5(5) . . . . ?
 C001 C00F C00C C00E -2.7(6) . . . . ?
 C002 C001 C00B C00D 2.0(5) . . . . ?
 C002 C001 C00F C00C 2.8(5) . . . . ?
 C002 C004 C003 C005 -1.8(5) . . . . ?
 C002 C004 C003 C008 -176.8(4) . . . . ?
 C002 C004 C00A C006 177.9(4) . . . . ?
 C002 C004 C00A C00D -2.6(5) . . . . ?
 C002 C007 C009 C005 2.6(5) . . . . ?
 C002 C007 C00E C00C -2.0(5) . . . . ?
 C003 C004 C002 C007 1.2(5) . . . . ?
 C003 C004 C00A C006 0.2(5) . . . . ?
 C003 C004 C00A C00D 179.7(5) . . . . ?
 C003 C005 C009 C007 -3.4(7) . . . . ?
 C003 C008 C00G C006 4.6(6) . . . . ?
 C004 C002 C001 C00B -2.7(5) . . . . ?
 C004 C002 C001 C00F 177.8(4) . . . . ?
 C004 C002 C007 C009 -1.6(5) . . . . ?
 C004 C002 C007 C00E -178.1(4) . . . . ?
 C004 C003 C005 C009 3.0(6) . . . . ?
 C004 C003 C008 C00G -3.2(6) . . . . ?
 C004 C00A C006 C00G 1.1(5) . . . . ?
 C004 C00A C00D C00B 1.8(5) . . . . ?
 C005 C003 C004 C00A 175.9(5) . . . . ?
 C005 C003 C008 C00G -178.2(5) . . . . ?
 C005 C009 C007 C00E 179.2(5) . . . . ?
 C006 C00A C00D C00B -178.7(5) . . . . ?
 C007 C002 C001 C00B 176.9(4) . . . . ?
 C007 C002 C001 C00F -2.7(5) . . . . ?
 C007 C002 C004 C00A -176.5(4) . . . . ?
 C007 C00E C00C C00F 2.2(6) . . . . ?
 C008 C003 C004 C00A 0.9(6) . . . . ?
 C008 C003 C005 C009 178.0(5) . . . . ?
 C008 C00G C006 C00A -3.5(6) . . . . ?
 C009 C007 C00E C00C -178.6(5) . . . . ?
 C00B C001 C00F C00C -176.7(5) . . . . ?
 C00D C00A C006 C00G -178.4(5) . . . . ?
 C00D C00B C001 C00F -178.5(5) . . . . ?

loop_
  _diffrn_refln_index_h
  _diffrn_refln_index_k
  _diffrn_refln_index_l
  _diffrn_refln_intensity_net
  _diffrn_refln_intensity_u
 0 0 1 -227.03 28.45
 0 0 2 354.72 31.68
 0 0 3 77.97 14.79
 0 0 4 1790.05 111.11
 0 0 5 50.42 9.4
 0 0 6 80.73 8.53
 0 0 7 21.8 6.06
 0 0 8 160.58 23.08
 0 0 9 11.43 4.05
 0 0 10 11.16 2.7
 0 0 11 6.72 2.28
 0 0 12 9.95 2.79
 0 0 13 0.99 2.17
 0 0 14 21.31 4.62
 0 0 15 3.69 1.81
 0 0 16 4.18 2.28
 0 1 0 181.01 34.4
 0 1 1 1000.25 36.5
 0 1 2 1608.35 80.27
 0 1 3 570.43 40.99
 0 1 4 249.89 23.65
 0 1 5 198.18 22.35
 0 1 6 221.75 21.05
 0 1 7 43.66 11.23
 0 1 8 62.49 25.82
 0 1 9 25.84 5.66
 0 1 10 7.65 2.08
 0 1 11 5.9 2.34
 0 1 12 5.97 2.17
 0 1 13 23.83 5.75
 0 1 14 6.37 1.79
 0 1 15 15.45 2.65
 0 1 16 7.36 2.65
 0 2 0 70.72 11.89
 0 2 1 931.03 64.13
 0 2 2 2384.29 108.96
 0 2 3 1034.89 76.6
 0 2 4 239.92 23.5
 0 2 5 154.94 22.5
 0 2 6 395.53 30.11
 0 2 7 71.05 9
 0 2 8 23.61 4.6
 0 2 9 9.73 2.48
 0 2 10 34.6 6.83
 0 2 11 9.48 3.27
 0 2 12 6.61 1.75
 0 2 13 0.97 0.86
 0 2 14 11.54 3.4
 0 2 15 11.78 2.83
 0 2 16 6.5 1.61
 0 3 0 106.58 17.62
 0 3 1 241.16 22.19
 0 3 2 504.69 44.52
 0 3 3 1099.31 73.28
 0 3 4 441.71 41.54
 0 3 5 229.22 28.3
 0 3 6 77.31 10.72
 0 3 7 72.93 16.58
 0 3 8 50.82 9.13
 0 3 9 22.53 5.08
 0 3 10 11.98 3.76
 0 3 11 19.7 8.84
 0 3 12 5.73 2.76
 0 3 13 2.87 1.75
 0 3 14 0.84 0.84
 0 3 15 0.35 1.06
 0 3 16 9.57 8.11
 0 4 0 434.48 63.6
 0 4 1 229.75 22.61
 0 4 2 165.75 22.26
 0 4 3 439.37 44.41
 0 4 4 646.21 45.8
 0 4 5 320.12 31.59
 0 4 6 113.25 16.29
 0 4 7 48.17 9.15
 0 4 8 48.24 8.2
 0 4 9 19.25 4.42
 0 4 10 9.44 2.54
 0 4 11 8 3.36
 0 4 12 4.31 1.37
 0 4 13 2.63 0.97
 0 4 14 0.57 0.69
 0 4 15 -0.4 0.69
 0 5 0 63.69 15.92
 0 5 1 324.52 31.57
 0 5 2 197.12 24.91
 0 5 3 142.39 17.91
 0 5 4 200.11 22.26
 0 5 5 259.64 23.32
 0 5 6 136.44 19.25
 0 5 7 68.62 10.54
 0 5 8 29.09 6.5
 0 5 9 17.6 3.93
 0 5 10 15.5 4.35
 0 5 11 13.51 3.98
 0 5 12 8.31 2.76
 0 5 13 2.03 0.93
 0 5 14 0.31 0.77
 0 5 15 4.07 2.12
 0 6 0 72.33 23.37
 0 6 1 236.83 25.14
 0 6 2 207.56 21.16
 0 6 3 79.63 13.37
 0 6 4 51.82 7.74
 0 6 5 91.19 13.37
 0 6 6 152.18 15.89
 0 6 7 56.97 7.65
 0 6 8 18.57 2.63
 0 6 9 11.76 2.9
 0 6 10 19.19 9.66
 0 6 11 6.5 2.17
 0 6 12 2.63 1.3
 0 6 13 -0.22 0.71
 0 6 14 3.6 1.59
 0 7 0 54.67 13.35
 0 7 1 98.09 15.36
 0 7 2 48.88 7.34
 0 7 3 62.01 9.88
 0 7 4 36.98 6.81
 0 7 5 29.56 6.83
 0 7 6 27.68 3.98
 0 7 7 58.41 6.46
 0 7 8 31.06 5.28
 0 7 9 5.95 2.39
 0 7 10 5.88 5.37
 0 7 11 1.86 0.88
 0 7 12 2.32 0.93
 0 7 13 0.86 0.66
 0 8 0 80.18 19.1
 0 8 1 48.55 8.82
 0 8 2 27.46 4.91
 0 8 3 51 8.93
 0 8 4 33.2 5.48
 0 8 5 26.2 5.11
 0 8 6 13.97 3.34
 0 8 7 19.5 3.96
 0 8 8 10.41 2.59
 0 8 9 6.99 2.03
 0 8 10 0.69 0.64
 0 8 11 1.66 1.19
 0 8 12 -1.33 1.72
 0 9 0 20.36 6.65
 0 9 1 32.76 6.17
 0 9 2 26.55 6.85
 0 9 3 19.19 4.51
 0 9 4 13.15 2.45
 0 9 5 19.01 4.09
 0 9 6 13.57 2.87
 0 9 7 7.23 2.14
 0 9 8 3.25 1.22
 0 9 9 3.27 0.95
 0 9 10 1.33 0.75
 0 10 0 11.8 4.97
 0 10 1 17 4.58
 0 10 2 17.46 4.44
 0 10 3 10.68 2.01
 0 10 4 6.21 1.79
 0 10 5 4.73 1.41
 0 10 6 4.35 1.15
 0 10 7 1.44 0.8
 0 10 8 -0.13 0.82
 0 11 0 -2.01 1.35
 0 11 1 0.46 1.59
 0 11 2 6.9 2.1
 0 11 3 7.18 2.74
 0 11 4 6.17 2.32
 0 11 5 2.85 1.53
 1 0 -16 2.7 1.3
 1 0 -15 2.17 2.14
 1 0 -14 1.39 0.84
 1 0 -13 0.29 1.97
 1 0 -12 17.49 7.96
 1 0 -11 4.02 2.63
 1 0 -10 36.08 6.3
 1 0 -9 78.79 27.81
 1 0 -8 1436.61 155.89
 1 0 -7 69.5 29.11
 1 0 -6 231.94 35.97
 1 0 -5 280.82 86.26
 1 0 -4 1208.85 147.56
 1 0 -3 92.29 46.78
 1 0 -2 1894.74 234.11
 1 0 -1 -74.83 26.77
 1 0 0 3246.39 231.37
 1 0 1 -4.33 23.79
 1 0 2 246.55 31.9
 1 0 3 14.3 10.43
 1 0 4 670.18 114.4
 1 0 5 1.75 3.38
 1 0 6 25.09 5.92
 1 0 7 16.8 5.59
 1 0 8 64.44 24.43
 1 0 9 63.62 19.63
 1 0 10 13.4 6.04
 1 0 11 5.57 5.08
 1 0 12 481.04 64.22
 1 0 13 5.99 4.4
 1 0 14 17.77 6.26
 1 0 15 -2.28 2.87
 1 0 16 4.51 4.82
 1 1 -16 1.53 1.83
 1 1 -15 5.48 3.21
 1 1 -14 0.44 1.68
 1 1 -13 12.18 5.59
 1 1 -12 8.38 3.23
 1 1 -11 28.14 5.92
 1 1 -10 36.14 6.39
 1 1 -9 262.29 21.05
 1 1 -8 308.38 22.95
 1 1 -7 739.92 53.65
 1 1 -6 1371.24 88.23
 1 1 -5 310.73 58.27
 1 1 -4 961.89 89.33
 1 1 -3 6254.02 299.45
 1 1 -2 2297.72 138.47
 1 1 -1 3017.19 164.25
 1 1 0 435.43 49.23
 1 1 1 824.57 67.89
 1 1 2 783.72 85.55
 1 1 3 132.59 26.57
 1 1 4 60.35 11.52
 1 1 5 71.05 9.64
 1 1 6 90.04 15.5
 1 1 7 248.59 56.79
 1 1 8 137.66 15.98
 1 1 9 59.4 14.59
 1 1 10 17.82 5.81
 1 1 11 28.01 7.05
 1 1 12 66.1 18.72
 1 1 13 172.83 19.9
 1 1 14 67.6 9.17
 1 1 15 16.8 5.08
 1 1 16 3.63 2.76
 1 2 -16 0.22 1.3
 1 2 -15 -1.64 1.15
 1 2 -14 3.12 1.97
 1 2 -13 1.41 1.28
 1 2 -12 7.21 2.25
 1 2 -11 16.31 7.18
 1 2 -10 78.35 22.35
 1 2 -9 57.28 17.33
 1 2 -8 116.79 15.47
 1 2 -7 534.8 51.24
 1 2 -6 2842.44 172.78
 1 2 -5 434.86 54.4
 1 2 -4 1857.93 167.85
 1 2 -3 9999 599.19
 1 2 -2 6618.91 547.64
 1 2 -1 442.13 72.4
 1 2 0 38.05 17.86
 1 2 1 1849.25 213.42
 1 2 2 1048.73 141.83
 1 2 3 114.91 31.72
 1 2 4 32.67 20.47
 1 2 5 49.39 10.66
 1 2 6 238.51 41.03
 1 2 7 114.38 35.53
 1 2 8 6.7 2.25
 1 2 9 139.76 19.25
 1 2 10 154.39 18.66
 1 2 11 139.93 26.13
 1 2 12 11.43 3.29
 1 2 13 29.95 7.1
 1 2 14 98.68 19.34
 1 2 15 11.65 3.47
 1 2 16 11.74 4.6
 1 3 -16 -0.93 1.19
 1 3 -15 0.09 1.9
 1 3 -14 5.13 3.51
 1 3 -13 3.98 3.29
 1 3 -12 13.15 4.62
 1 3 -11 35.86 11.5
 1 3 -10 28.05 5.79
 1 3 -9 173.54 44.46
 1 3 -8 57.01 13.88
 1 3 -7 374.95 45.78
 1 3 -6 545.56 43.02
 1 3 -5 5974.22 318.55
 1 3 -4 129.08 40.1
 1 3 -3 2278.31 245.38
 1 3 -2 3393.03 241.42
 1 3 -1 645.75 81.26
 1 3 0 109.67 24.58
 1 3 1 1113.52 142.21
 1 3 2 265.76 79.69
 1 3 3 40.52 9.13
 1 3 4 122.12 14.79
 1 3 5 97.29 16.29
 1 3 6 47.66 12.45
 1 3 7 27.92 5.97
 1 3 8 157.93 21.07
 1 3 9 258.05 38.29
 1 3 10 209.9 27.46
 1 3 11 66.67 7.85
 1 3 12 25.49 9.55
 1 3 13 4.82 2.98
 1 3 14 4.6 5
 1 3 15 6.54 3.58
 1 4 -15 1.11 1.81
 1 4 -14 1.22 1.26
 1 4 -13 5.7 1.41
 1 4 -12 32.05 8.84
 1 4 -11 10.41 3.25
 1 4 -10 14.61 5.42
 1 4 -9 81.55 17.49
 1 4 -8 150.83 28.38
 1 4 -7 31.74 11.34
 1 4 -6 845.66 102.31
 1 4 -5 2342.64 162.04
 1 4 -4 5879.29 479.6
 1 4 -3 55.71 19.01
 1 4 -2 76.62 23.7
 1 4 -1 1286.99 116.41
 1 4 0 278.1 44.68
 1 4 1 267.4 57.19
 1 4 2 31.74 12.34
 1 4 3 580.12 65.59
 1 4 4 356.93 54.8
 1 4 5 27.24 14.3
 1 4 6 7.03 3.69
 1 4 7 39.57 12.38
 1 4 8 117.27 18.99
 1 4 9 30.33 6.04
 1 4 10 15.76 7.18
 1 4 11 29.4 9.44
 1 4 12 7.65 2.92
 1 4 13 2.79 1.28
 1 4 14 3.38 2.65
 1 4 15 5.39 3.18
 1 5 -15 5.88 3.45
 1 5 -14 0.18 1.02
 1 5 -13 2.23 1.99
 1 5 -12 2.92 2.74
 1 5 -11 45.63 10.35
 1 5 -10 82.5 10.21
 1 5 -9 44.68 9.06
 1 5 -8 16.2 4.82
 1 5 -7 363.94 90.48
 1 5 -6 123.73 65.9
 1 5 -5 591.24 62.36
 1 5 -4 592.34 107.13
 1 5 -3 336.88 126.52
 1 5 -2 106.4 32.3
 1 5 -1 74.56 14.5
 1 5 0 305.55 64.22
 1 5 1 752.64 96.45
 1 5 2 106.77 15.32
 1 5 3 76.27 43.42
 1 5 4 2.08 11.32
 1 5 5 22.95 7.65
 1 5 6 77.28 44.21
 1 5 7 8.93 5.73
 1 5 8 3.4 3.16
 1 5 9 6.19 3.38
 1 5 10 23.74 5.86
 1 5 11 55.4 8.98
 1 5 12 13.77 5.92
 1 5 13 8.07 3.69
 1 5 14 2.52 1.55
 1 6 -14 2.54 2.19
 1 6 -13 0.97 1.26
 1 6 -12 0.64 2.1
 1 6 -11 11.67 3.01
 1 6 -10 68.31 14.72
 1 6 -9 22.53 19.9
 1 6 -8 122.89 31.15
 1 6 -7 180.32 25.67
 1 6 -6 220.09 29.09
 1 6 -5 20.74 4
 1 6 -4 177.36 101.65
 1 6 -3 224.53 45.61
 1 6 -2 429.06 154.88
 1 6 -1 103.17 24.23
 1 6 0 132.37 32.08
 1 6 1 414.12 85.07
 1 6 2 110.22 39.99
 1 6 3 36.9 12.47
 1 6 4 11.14 4.82
 1 6 5 31.72 5.44
 1 6 6 30.9 8.67
 1 6 7 11.01 3.43
 1 6 8 3.67 8.36
 1 6 9 3.67 1.79
 1 6 10 26.46 4.62
 1 6 11 13.68 4.51
 1 6 12 0.4 0.8
 1 6 13 4.24 1.92
 1 7 -13 1.83 2.12
 1 7 -12 0.38 1.77
 1 7 -11 4.47 3.01
 1 7 -10 13.71 6.94
 1 7 -9 34.57 7.76
 1 7 -8 105.03 17.2
 1 7 -7 81.46 13.2
 1 7 -6 20.01 4.8
 1 7 -5 26.46 8
 1 7 -4 87.12 36.85
 1 7 -3 50.4 12.91
 1 7 -2 184.15 39.35
 1 7 -1 280.46 54.12
 1 7 0 182.02 42.55
 1 7 1 62.67 18.24
 1 7 2 36.34 19.59
 1 7 3 70.78 29.38
 1 7 4 48.79 9.22
 1 7 5 82.55 15.01
 1 7 6 11.47 3.56
 1 7 7 5.53 3.14
 1 7 8 2.48 1.37
 1 7 9 -1.95 0.8
 1 7 10 -2.72 2.7
 1 7 11 3.05 1.08
 1 7 12 4.62 1.53
 1 8 -12 8.44 2.92
 1 8 -11 4.18 2.61
 1 8 -10 7.21 4.77
 1 8 -9 5.68 4
 1 8 -8 50.25 14.88
 1 8 -7 79.91 64.42
 1 8 -6 26.88 7.58
 1 8 -5 61.63 31.59
 1 8 -4 45.92 12.16
 1 8 -3 34.4 14.59
 1 8 -2 64.62 28.1
 1 8 -1 219.43 50.8
 1 8 0 34.09 7.18
 1 8 1 22.17 7.07
 1 8 2 9.82 2.92
 1 8 3 26.99 10.28
 1 8 4 36.14 16.54
 1 8 5 19.08 7.63
 1 8 6 0.15 4.31
 1 8 7 45.25 17.11
 1 8 8 11.16 8.51
 1 8 9 -1.13 1.44
 1 8 10 -0.27 1.59
 1 8 11 2.14 1.06
 1 9 -10 0.27 1.33
 1 9 -9 0.24 2.08
 1 9 -8 3.21 3.49
 1 9 -7 0.04 1.28
 1 9 -6 27.37 13.02
 1 9 -5 6.06 3.25
 1 9 -4 14.17 9.26
 1 9 -3 77.31 49.85
 1 9 -2 42.33 15.56
 1 9 -1 19.9 4.47
 1 9 0 14.08 18.13
 1 9 1 12.34 3.49
 1 9 2 16.29 8.6
 1 9 3 6.32 1.99
 1 9 4 3.47 4.29
 1 9 5 60.62 31.5
 1 9 6 3.07 0.71
 1 9 7 2.06 5.13
 1 9 8 -1.13 5.77
 1 9 9 -0.77 1.86
 1 9 10 1.72 6.39
 1 10 -8 4.18 2.76
 1 10 -7 4.93 2.43
 1 10 -6 9.86 3.96
 1 10 -5 10.66 4.27
 1 10 -4 6.23 1.72
 1 10 -3 17.93 5.31
 1 10 -2 13.82 5.86
 1 10 -1 2.12 1.15
 1 10 0 9.64 6.9
 1 10 1 176.41 160.69
 1 10 2 29.31 12.89
 1 10 3 4 3.96
 1 10 4 0.75 1.53
 1 10 5 8.47 3.45
 1 10 6 5.86 2.45
 1 10 7 -1.24 1.17
 1 10 8 0.24 1.26
 1 11 -5 -4.33 2.14
 1 11 -4 1.28 2.14
 1 11 -3 -0.95 0.73
 1 11 -2 0.04 1.06
 1 11 0 0.07 0.73
 1 11 1 6.94 2.96
 1 11 2 21.29 12.98
 1 11 3 2.32 1.35
 1 11 4 4.16 2.17
 2 0 -17 3.05 1.72
 2 0 -16 2.52 1.08
 2 0 -15 2.28 1.7
 2 0 -14 5.84 3.16
 2 0 -13 8.05 4.66
 2 0 -12 97.18 50.71
 2 0 -11 7.58 4.6
 2 0 -10 455.7 87.34
 2 0 -9 60 27.08
 2 0 -8 501.84 71.27
 2 0 -7 14.21 7.07
 2 0 -6 110.58 33.87
 2 0 -5 15.47 4.97
 2 0 -4 413.01 143.38
 2 0 -3 -6.99 7.32
 2 0 -2 1691.98 282.87
 2 0 -1 -10.68 11.61
 2 0 0 1000.74 153.75
 2 0 1 11.74 12.67
 2 0 2 426.39 61.3
 2 0 3 12.56 14.13
 2 0 4 775.12 95.96
 2 0 5 61.65 43.75
 2 0 6 373.71 47.82
 2 0 7 65.79 27.92
 2 0 8 137.55 20.23
 2 0 9 5.84 3.63
 2 0 10 19.03 5.46
 2 0 11 24.16 12.27
 2 0 12 406.23 63.18
 2 0 13 8.09 2.72
 2 0 14 2.43 1.83
 2 0 15 2.98 1.59
 2 1 -16 7.1 2.67
 2 1 -15 8.91 4.29
 2 1 -14 10.77 4.93
 2 1 -13 14.3 5.53
 2 1 -12 23.15 6.99
 2 1 -11 77.31 16.4
 2 1 -10 48.35 9.64
 2 1 -9 770.45 69.04
 2 1 -8 553.06 59.4
 2 1 -7 392.04 49.19
 2 1 -6 314.73 49.56
 2 1 -5 156.85 30.64
 2 1 -4 222.28 32.08
 2 1 -3 52.9 29.64
 2 1 -2 798.9 175.39
 2 1 -1 1020.1 262.73
 2 1 0 39.04 12.47
 2 1 1 449.22 89.55
 2 1 2 389.27 83.61
 2 1 3 200.88 44.37
 2 1 4 874.57 95.79
 2 1 5 74.96 18.95
 2 1 6 1557.42 132.04
 2 1 7 499.21 72.27
 2 1 8 118.47 15.98
 2 1 9 121.21 15.47
 2 1 10 54.56 11.83
 2 1 11 84.31 12.58
 2 1 12 37.23 7.12
 2 1 13 12.49 7.56
 2 1 14 10.63 5.7
 2 1 15 -0.35 1.55
 2 2 -16 0.24 1.33
 2 2 -15 12.82 2.92
 2 2 -14 15.54 6.96
 2 2 -13 21.31 7.27
 2 2 -12 109.63 14.28
 2 2 -11 134.23 27.63
 2 2 -10 129.39 22.28
 2 2 -9 150.15 43.95
 2 2 -8 164.6 31.1
 2 2 -7 228.6 37.76
 2 2 -6 1273.15 104.5
 2 2 -5 223.54 32.47
 2 2 -4 787.72 71.14
 2 2 -3 319.22 40.87
 2 2 -2 491.91 60.7
 2 2 -1 101.78 19.74
 2 2 0 324.63 53.59
 2 2 1 260.59 28.96
 2 2 2 146.54 29.22
 2 2 3 83.83 17.42
 2 2 4 140.35 24.16
 2 2 5 289.77 43.68
 2 2 6 891.02 92.32
 2 2 7 115.73 27.81
 2 2 8 30.88 10.85
 2 2 9 493 47.77
 2 2 10 648.45 62.32
 2 2 11 58.01 7.52
 2 2 12 10.26 5.46
 2 2 13 8.38 5.31
 2 2 14 15.96 7.01
 2 2 15 0.2 1.13
 2 3 -16 0.29 1.15
 2 3 -15 3.51 1.86
 2 3 -14 16.36 4.77
 2 3 -13 61.63 19.79
 2 3 -12 63.11 36.19
 2 3 -11 118.87 20.43
 2 3 -10 56.7 7.07
 2 3 -9 264.26 112.59
 2 3 -8 81.26 13.95
 2 3 -7 216.22 66.14
 2 3 -6 1456.88 133.85
 2 3 -5 1141.04 135.14
 2 3 -4 298.22 182.09
 2 3 -3 137.15 33.42
 2 3 -2 324.77 53.52
 2 3 -1 153.77 79.52
 2 3 0 469.21 87.01
 2 3 1 132.9 27.5
 2 3 2 34.53 13.24
 2 3 3 48.17 12.78
 2 3 4 53.87 10.08
 2 3 5 73.81 11.96
 2 3 6 47.51 9.17
 2 3 7 325.87 34.93
 2 3 8 112.48 19.21
 2 3 9 35.39 13.11
 2 3 10 298.68 46.71
 2 3 11 44.21 5.88
 2 3 12 7.67 2.5
 2 3 13 5.15 2.37
 2 3 14 4.47 4.93
 2 3 15 -0.6 2.34
 2 4 -16 0.95 0.66
 2 4 -15 1.13 0.84
 2 4 -14 0.55 1.88
 2 4 -13 81.71 9.7
 2 4 -12 46.14 11.8
 2 4 -11 24.56 6.1
 2 4 -10 44.72 9.48
 2 4 -9 112.63 28.01
 2 4 -8 159.85 60.84
 2 4 -7 127.75 29.64
 2 4 -6 1157.36 212.97
 2 4 -5 2747.12 269.39
 2 4 -4 1421.2 182.33
 2 4 -3 90.86 43.68
 2 4 -2 126.82 29.91
 2 4 -1 80.05 17.91
 2 4 0 326.22 50.76
 2 4 1 21.11 5.46
 2 4 2 264.06 70.1
 2 4 3 479.44 77.77
 2 4 4 114.14 18.64
 2 4 5 49.1 21.24
 2 4 6 29.51 5.68
 2 4 7 104.32 17.4
 2 4 8 871.44 133.35
 2 4 9 70.54 37.98
 2 4 10 12.78 4.07
 2 4 11 10.83 5.59
 2 4 12 31.61 20.38
 2 4 13 5.15 3.63
 2 4 14 -7.41 2.79
 2 5 -15 6.32 1.75
 2 5 -14 2.76 2.63
 2 5 -13 8.49 2.65
 2 5 -12 23.54 6.9
 2 5 -11 139.29 41.89
 2 5 -10 43.59 17.27
 2 5 -9 146.06 37.23
 2 5 -8 375.26 85.6
 2 5 -7 601.38 84.23
 2 5 -6 189.96 36.03
 2 5 -5 411.64 68.73
 2 5 -4 360.84 112.83
 2 5 -3 65.77 36.14
 2 5 -2 125.52 38.2
 2 5 -1 106.46 42.27
 2 5 0 107.17 60.84
 2 5 1 296.27 89
 2 5 2 567.36 81.75
 2 5 3 537.01 86.81
 2 5 4 9.7 3.74
 2 5 5 22.02 6.34
 2 5 6 42.69 9.24
 2 5 7 127.13 30.09
 2 5 8 217.09 38.86
 2 5 9 20.51 5.24
 2 5 10 7.96 4.33
 2 5 11 4.64 2.65
 2 5 12 5.99 2.3
 2 5 13 2.06 1.95
 2 5 14 1.26 2.41
 2 6 -14 0.75 1.37
 2 6 -13 3.05 1.81
 2 6 -12 18.3 5.06
 2 6 -11 55.73 11.14
 2 6 -10 95.77 23.99
 2 6 -9 28.87 5.84
 2 6 -8 313.34 29.91
 2 6 -7 860.34 104.3
 2 6 -6 193.01 19.12
 2 6 -5 79.19 18.88
 2 6 -4 147.32 24.89
 2 6 -3 129.39 27.72
 2 6 -2 53.54 8.22
 2 6 -1 22.04 4.89
 2 6 0 52.97 12.36
 2 6 1 45.94 25.73
 2 6 2 154.35 38.66
 2 6 3 21.02 4.42
 2 6 4 95.17 18.04
 2 6 5 63.84 16.73
 2 6 6 185.87 20.96
 2 6 7 49.43 18.39
 2 6 8 4.6 2.41
 2 6 9 21.6 9.42
 2 6 10 8.69 4.31
 2 6 11 7.45 4.42
 2 6 12 2.94 1.95
 2 6 13 4.18 1.19
 2 7 -13 -0.11 1.3
 2 7 -12 2.19 3.47
 2 7 -11 26.77 10.12
 2 7 -10 143.03 35.13
 2 7 -9 43.35 11.72
 2 7 -8 34.6 11.89
 2 7 -7 100.65 15.21
 2 7 -6 69.5 24.07
 2 7 -5 17.31 10.04
 2 7 -4 24.38 7.12
 2 7 -3 35.59 20.54
 2 7 -2 81.29 13.06
 2 7 -1 62.49 24.14
 2 7 0 52.08 14.17
 2 7 2 4.18 4.73
 2 7 3 43.93 8.27
 2 7 4 254.6 44.1
 2 7 5 141.11 25.98
 2 7 6 8.73 2.81
 2 7 7 4.86 3.91
 2 7 8 1.33 2.94
 2 7 9 0.04 3.09
 2 7 10 1.04 1.37
 2 7 11 8.73 2.65
 2 7 12 4.02 1.53
 2 8 -12 19.39 13.84
 2 8 -11 6.83 2.52
 2 8 -10 48.46 11.8
 2 8 -9 107.5 27.99
 2 8 -8 52.44 28.74
 2 8 -7 38.2 29.84
 2 8 -6 43.48 17.04
 2 8 -5 60.57 17.24
 2 8 -4 60.48 22.59
 2 8 -3 1.48 3.87
 2 8 -2 148.36 24.69
 2 8 -1 78.3 26.7
 2 8 0 41.29 22.13
 2 8 1 -2.43 6.08
 2 8 2 8.36 3.63
 2 8 3 7.63 3.29
 2 8 4 22.5 3.76
 2 8 5 6.81 2.06
 2 8 6 19.32 11.05
 2 8 7 4.6 2.17
 2 8 8 2.87 2.83
 2 8 9 1.44 1.92
 2 8 10 -1.11 1.41
 2 8 11 3.74 1.81
 2 9 -10 0.66 2.06
 2 9 -9 12.16 5.86
 2 9 -8 36.94 11.67
 2 9 -7 11.23 4.31
 2 9 -6 16.16 6.15
 2 9 -5 28.32 17.57
 2 9 -4 67.16 14.92
 2 9 -3 13.06 6.92
 2 9 -2 52.97 9.42
 2 9 -1 123.86 65.72
 2 9 0 28.63 14.59
 2 9 1 13.15 4.11
 2 9 2 3.34 2.48
 2 9 3 4.09 1.75
 2 9 4 2.5 1.77
 2 9 5 12.53 4.86
 2 9 6 2.92 3.03
 2 9 7 0.8 1.35
 2 9 8 1.92 1.7
 2 9 9 3.18 1.44
 2 10 -8 3.58 4.89
 2 10 -7 17.07 6.9
 2 10 -6 2.98 2.52
 2 10 -5 -3.14 2.37
 2 10 -4 24.05 8.07
 2 10 -3 15.83 6.08
 2 10 -2 4.49 3.03
 2 10 -1 3.96 1.9
 2 10 0 26.88 8.86
 2 10 1 47.4 9.42
 2 10 2 9.84 3.32
 2 10 3 0.18 2.25
 2 10 4 -0.4 1.35
 2 10 5 1.04 1.72
 2 10 6 5.62 2.7
 2 10 7 3.78 2.25
 2 11 -4 -0.29 1.11
 2 11 -3 1.81 1.57
 2 11 -2 0.15 1.17
 2 11 -1 -1.97 2.3
 2 11 0 19.01 3.32
 2 11 1 34.35 10.59
 2 11 2 2.52 2.06
 2 11 3 12.27 6.1
 3 0 -16 4.13 1.92
 3 0 -15 2.1 2.3
 3 0 -14 10.72 2.9
 3 0 -13 2.3 3.23
 3 0 -12 25.29 9.46
 3 0 -11 62.89 28.83
 3 0 -10 39.04 6.85
 3 0 -9 4 4.09
 3 0 -8 26.35 8.07
 3 0 -7 -4.77 5.75
 3 0 -6 182.27 76.64
 3 0 -5 1.39 6.12
 3 0 -4 96.19 27.94
 3 0 -3 73.9 53.81
 3 0 -2 403.57 150.85
 3 0 -1 9.84 21.31
 3 0 0 674.47 113.16
 3 0 1 58.98 50.89
 3 0 2 347.93 70.78
 3 0 3 56.9 28.67
 3 0 4 1897.46 289.09
 3 0 5 10.85 10.19
 3 0 6 120.04 26.95
 3 0 7 23.15 22.22
 3 0 8 61.15 21.64
 3 0 9 1.55 2.21
 3 0 10 5.39 3.34
 3 0 11 2.41 3.91
 3 0 12 0.73 1.26
 3 0 13 -4.73 3.96
 3 0 14 -2.08 2.94
 3 0 15 -1.06 1.97
 3 1 -16 6.83 1.97
 3 1 -15 14.04 5.59
 3 1 -14 -1.13 2.14
 3 1 -13 12.05 4.27
 3 1 -12 33.67 11.16
 3 1 -11 106.49 42.58
 3 1 -10 105.2 39.28
 3 1 -9 23.59 6.5
 3 1 -8 18.26 3.89
 3 1 -7 67.6 13.68
 3 1 -6 39.24 12.6
 3 1 -5 69.02 26.97
 3 1 -4 76.49 63.8
 3 1 -3 1025.23 211.05
 3 1 -2 1599.24 320.12
 3 1 -1 733.38 160.09
 3 1 0 588.94 142.48
 3 1 1 149.02 34.29
 3 1 2 81.13 21.62
 3 1 3 3132.63 297.4
 3 1 4 1744.02 199.78
 3 1 5 198.6 28.74
 3 1 6 243.21 43.31
 3 1 7 20.87 6.88
 3 1 8 25.89 9.11
 3 1 9 58.67 20.87
 3 1 10 10.48 2.56
 3 1 11 -1.95 3.16
 3 1 12 2.12 1.61
 3 1 13 0.33 1.11
 3 1 14 -0.6 0.71
 3 1 15 4.11 1.5
 3 2 -16 1.13 2.92
 3 2 -15 1.28 6.12
 3 2 -14 21.71 8.73
 3 2 -13 14.1 5
 3 2 -12 84.53 16.07
 3 2 -11 65.17 12.16
 3 2 -10 68.62 25.09
 3 2 -9 18.86 4.4
 3 2 -8 77.13 14.74
 3 2 -7 232.89 38
 3 2 -6 29.4 19.17
 3 2 -5 182.33 25.51
 3 2 -4 412.93 80.53
 3 2 -3 93.73 24.8
 3 2 -2 415.6 72.24
 3 2 -1 881.12 111.68
 3 2 0 2182.63 323.75
 3 2 1 577 254.09
 3 2 2 577.66 103.72
 3 2 3 163.74 26.31
 3 2 4 134.76 67.23
 3 2 5 124.37 20.78
 3 2 6 216.25 46.71
 3 2 7 53.98 24.89
 3 2 8 96.47 16.07
 3 2 9 88.67 13.13
 3 2 10 36.56 9.68
 3 2 11 11.32 5.04
 3 2 12 3.82 2.08
 3 2 13 3.27 2.9
 3 2 14 -0.8 3.07
 3 3 -16 3.14 3.56
 3 3 -15 9.7 2.98
 3 3 -14 34.42 6.21
 3 3 -13 30.6 9.09
 3 3 -12 36.87 7.58
 3 3 -11 45.92 7.63
 3 3 -10 32.67 9.51
 3 3 -9 102 18.99
 3 3 -8 70.45 12.71
 3 3 -7 114.89 17.99
 3 3 -6 137.83 18.06
 3 3 -5 213.44 23.59
 3 3 -4 313.56 30.22
 3 3 -3 139.12 33.42
 3 3 -2 109.29 27.39
 3 3 -1 1243.42 123.93
 3 3 0 1618.19 152.93
 3 3 1 1499.52 134.41
 3 3 2 633.35 83.81
 3 3 3 178.35 32.08
 3 3 4 56.57 15.1
 3 3 5 115.86 39.19
 3 3 6 53.25 12
 3 3 7 140.15 17.93
 3 3 8 15.63 9.02
 3 3 9 64.09 9.46
 3 3 10 24.21 7.89
 3 3 11 8.62 5.53
 3 3 12 6.3 3.34
 3 3 13 1.24 1.55
 3 3 14 -0.71 1.19
 3 4 -15 4.86 3.23
 3 4 -14 20.34 6.48
 3 4 -13 35.17 6.48
 3 4 -12 9.24 5.75
 3 4 -11 18.44 10.48
 3 4 -10 16.38 4.44
 3 4 -9 42.69 23.59
 3 4 -8 51.51 26.11
 3 4 -7 24.6 7.56
 3 4 -6 30.51 7.43
 3 4 -5 192.41 29.95
 3 4 -4 62.05 12.91
 3 4 -3 66.21 9.62
 3 4 -2 97 20.14
 3 4 -1 378.86 70.32
 3 4 0 170.88 30.18
 3 4 1 375.65 144.49
 3 4 2 256.5 39.73
 3 4 3 34.93 7.74
 3 4 4 48.59 14.44
 3 4 5 11.05 4.64
 3 4 6 189.32 36.32
 3 4 7 701.28 77.35
 3 4 8 198.56 35.04
 3 4 9 7.54 5.02
 3 4 10 20.78 10.74
 3 4 11 11.5 5.79
 3 4 12 1.75 1.59
 3 4 13 2.79 3.6
 3 4 14 2.32 1.97
 3 5 -15 16.76 13.51
 3 5 -14 8.56 3.63
 3 5 -13 66.1 43.81
 3 5 -12 18.66 8.07
 3 5 -11 20.36 8.49
 3 5 -10 8 2.5
 3 5 -9 80.84 14.7
 3 5 -8 193.25 44.96
 3 5 -7 159.81 42.67
 3 5 -6 191.91 37.03
 3 5 -5 16.91 5.37
 3 5 -4 43.64 11.56
 3 5 -3 35.33 11.98
 3 5 -2 166.84 23.74
 3 5 -1 84.49 24.41
 3 5 0 47.62 11.63
 3 5 1 519.61 68.77
 3 5 2 602.62 88.54
 3 5 3 155.74 34.13
 3 5 4 31.3 6.37
 3 5 5 220.22 31.81
 3 5 6 22.7 7.91
 3 5 7 295.54 32.14
 3 5 8 131.27 39.22
 3 5 9 4.38 7.69
 3 5 10 4.38 1.53
 3 5 11 5.75 1.9
 3 5 12 5.57 2.25
 3 5 13 1.72 0.77
 3 6 -14 15.83 5.44
 3 6 -13 5.92 2.48
 3 6 -12 28.45 10.04
 3 6 -11 98.31 44.28
 3 6 -10 54.01 19.25
 3 6 -9 296.49 169.47
 3 6 -8 268.42 60.24
 3 6 -7 206.63 43.24
 3 6 -6 90.75 19.9
 3 6 -5 137.1 34.07
 3 6 -4 370 46.22
 3 6 -3 168.25 28.67
 3 6 -2 27.3 14.35
 3 6 -1 55.22 17.4
 3 6 0 23.76 13.04
 3 6 1 91.87 15.17
 3 6 2 43.7 12.49
 3 6 3 20.58 6.3
 3 6 4 264.17 51.66
 3 6 5 677.27 164.43
 3 6 6 229.27 52.68
 3 6 7 16.71 13.24
 3 6 8 -1.17 2.81
 3 6 9 59.22 16.78
 3 6 10 4.11 1.88
 3 6 11 3.27 3.07
 3 6 12 1.44 1.35
 3 7 -13 5.66 3.65
 3 7 -12 11.43 2.74
 3 7 -11 55.73 27.92
 3 7 -10 71.82 18.99
 3 7 -9 89.35 49.28
 3 7 -8 38.93 10.88
 3 7 -7 10.61 4.22
 3 7 -6 31.9 6.52
 3 7 -5 251.48 58.34
 3 7 -4 433.55 78.83
 3 7 -3 111.42 35.28
 3 7 -2 81.51 11.5
 3 7 -1 29.93 7.52
 3 7 0 39.02 13.88
 3 7 1 11.3 3.32
 3 7 2 14.97 5.11
 3 7 3 21 5.92
 3 7 4 110.75 39.88
 3 7 5 145.44 28.61
 3 7 6 53.45 7.85
 3 7 7 -0.4 1.28
 3 7 8 0.38 1.28
 3 7 9 6.5 2.79
 3 7 11 3.96 0.77
 3 8 -12 3.6 2.03
 3 8 -11 19.87 4.66
 3 8 -10 155.61 54.8
 3 8 -9 34.82 8.71
 3 8 -8 0.33 4.09
 3 8 -7 14.32 5.15
 3 8 -6 31.81 13.4
 3 8 -5 -2.08 6.17
 3 8 -4 27.94 5.55
 3 8 -3 47.62 11.58
 3 8 -2 224.82 31.66
 3 8 -1 225.13 35.77
 3 8 0 48.19 19.45
 3 8 1 3.21 3.4
 3 8 2 25.73 5.62
 3 8 3 95.5 16.89
 3 8 4 55.24 13.77
 3 8 5 -2.06 0.88
 3 8 6 2.54 2.03
 3 8 7 11.1 2.67
 3 8 8 3.23 2.52
 3 8 9 2.81 2.19
 3 8 10 3.18 1.9
 3 9 -10 13.88 4.07
 3 9 -9 30.97 11.14
 3 9 -8 5.66 2.28
 3 9 -7 1.81 1.64
 3 9 -6 5.57 3.01
 3 9 -5 7.6 2.19
 3 9 -4 21.22 9.4
 3 9 -3 42.8 6.79
 3 9 -2 86.13 14.79
 3 9 -1 28.3 7.54
 3 9 0 15.52 6.7
 3 9 1 18.24 4.82
 3 9 2 8.16 4.91
 3 9 3 18.64 6.52
 3 9 4 9.68 4.93
 3 9 5 3.58 1.44
 3 9 6 -0.53 1.26
 3 9 7 0 1.46
 3 9 8 7.23 3.27
 3 10 -7 11.67 6.15
 3 10 -6 0.46 1.7
 3 10 -5 1.83 1.92
 3 10 -4 9.88 4.16
 3 10 -3 -0.27 1.39
 3 10 -2 9.64 2.94
 3 10 -1 5.24 2.45
 3 10 0 32.63 8.47
 3 10 1 18.61 7.1
 3 10 2 11.1 7.65
 3 10 3 0.15 0.86
 3 10 4 7.03 5.06
 3 10 5 -0.66 1.39
 3 10 6 0.95 1.37
 3 11 -2 1.61 1.08
 3 11 -1 3.16 1.81
 3 11 0 3.01 2.54
 3 11 1 10.48 4.77
 4 0 -16 0.95 0.77
 4 0 -15 2.79 2.48
 4 0 -14 3.71 1.9
 4 0 -13 1.64 2.43
 4 0 -12 7.27 3.12
 4 0 -11 4.86 1.9
 4 0 -10 24.63 6.19
 4 0 -9 5.95 3.45
 4 0 -8 28.27 9.97
 4 0 -7 25.86 21.89
 4 0 -6 565.13 96.74
 4 0 -5 12.6 6.08
 4 0 -4 271.67 82.63
 4 0 -3 28.92 18.15
 4 0 -2 221.42 52.79
 4 0 -1 16.31 14.77
 4 0 0 241.84 45.74
 4 0 1 14.32 7.6
 4 0 2 115.82 18.77
 4 0 3 21.44 13.97
 4 0 4 32.83 18.92
 4 0 5 5.99 4.29
 4 0 6 5.77 1.48
 4 0 7 -1.79 2.08
 4 0 8 11.72 5.88
 4 0 9 3.56 2.23
 4 0 10 7.01 1.44
 4 0 11 4.49 2.37
 4 0 12 3.27 1.68
 4 0 13 0.4 0.77
 4 0 14 -3.96 4.4
 4 1 -16 2.74 2.43
 4 1 -15 7.52 5.92
 4 1 -14 2.48 3.09
 4 1 -13 0.13 2.85
 4 1 -12 -1.11 2.5
 4 1 -11 32.14 9.02
 4 1 -10 22.11 11.92
 4 1 -9 23.83 8.18
 4 1 -8 23.79 7.63
 4 1 -7 39.37 14.08
 4 1 -6 412.02 82.32
 4 1 -5 891.38 140.42
 4 1 -4 1349.84 209.57
 4 1 -3 1861.34 236.01
 4 1 -2 917.88 162.28
 4 1 -1 17.84 37.09
 4 1 0 233.93 80.8
 4 1 1 37.09 8.31
 4 1 2 230.86 45.05
 4 1 3 202.1 48.61
 4 1 4 46.31 22.11
 4 1 5 36.92 12.67
 4 1 6 17.44 3.89
 4 1 7 8.07 2.76
 4 1 8 19.25 20.14
 4 1 9 8.84 4.27
 4 1 10 7.45 5.2
 4 1 11 -3.18 6.92
 4 1 12 5.39 3.21
 4 1 13 -0.71 2.45
 4 1 14 -2.41 1.64
 4 2 -16 3.14 1.46
 4 2 -15 2.14 1.24
 4 2 -14 14.13 11.08
 4 2 -13 1.77 1.37
 4 2 -12 7.96 3.78
 4 2 -11 0.97 2.14
 4 2 -10 17.6 5.62
 4 2 -9 121.72 15.3
 4 2 -8 51 18.04
 4 2 -7 99.79 22.53
 4 2 -6 64.31 23.21
 4 2 -5 182.13 31.24
 4 2 -4 112.08 33.47
 4 2 -3 632.62 131.4
 4 2 -2 60.44 22.11
 4 2 -1 89.66 48.68
 4 2 0 657.73 126.82
 4 2 1 584.96 122.31
 4 2 2 94.57 26.57
 4 2 3 50.78 26.79
 4 2 4 98.13 36.9
 4 2 5 155.05 41.87
 4 2 6 15.59 5.88
 4 2 7 34.86 25.02
 4 2 8 9.06 4.2
 4 2 9 -5.5 5.08
 4 2 10 0.33 1.19
 4 2 11 1.88 2.32
 4 2 12 6.21 2.41
 4 2 13 16.51 4.27
 4 2 14 9 2.96
 4 3 -16 8.11 4.2
 4 3 -15 2.81 4.29
 4 3 -14 3.4 2.54
 4 3 -13 4 2.9
 4 3 -12 0.84 1.57
 4 3 -11 4.11 2.19
 4 3 -10 98.64 17.82
 4 3 -9 408.04 47.93
 4 3 -8 368.4 43.86
 4 3 -7 75.58 16.87
 4 3 -6 22.97 8
 4 3 -5 176.23 44.57
 4 3 -4 86.1 39.84
 4 3 -3 45.72 18.22
 4 3 -2 427.21 69.37
 4 3 -1 604.59 77.24
 4 3 0 331.44 69.7
 4 3 1 760.48 126.96
 4 3 2 144.95 40.39
 4 3 3 49.28 17.22
 4 3 4 137.75 29.18
 4 3 5 26.99 9.11
 4 3 6 31.19 13.48
 4 3 7 27.15 13.88
 4 3 8 17.64 6.46
 4 3 9 6.79 2.59
 4 3 10 5 3.85
 4 3 11 3.34 2.72
 4 3 12 14.92 2.92
 4 3 13 1.24 3.05
 4 4 -15 6.83 2.25
 4 4 -14 64.37 37.03
 4 4 -13 6.15 2.43
 4 4 -12 11.21 7.69
 4 4 -11 21.47 8.69
 4 4 -10 39.17 11.92
 4 4 -9 66.47 9.02
 4 4 -8 59.64 13.09
 4 4 -7 470.69 39.15
 4 4 -6 454.44 64.06
 4 4 -5 58.74 10.96
 4 4 -4 80.8 17.88
 4 4 -3 158.15 40.19
 4 4 -2 367.85 58.6
 4 4 -1 675.88 77.15
 4 4 0 153.33 56.31
 4 4 1 101.87 17.99
 4 4 2 76.18 20.91
 4 4 3 59.75 13.9
 4 4 4 27.32 11.38
 4 4 5 21.75 5.55
 4 4 6 28.12 14.99
 4 4 7 2.83 2.28
 4 4 8 7.67 2.56
 4 4 9 9.31 6.88
 4 4 10 3.65 2.32
 4 4 11 1.19 1.11
 4 4 12 0.02 1.7
 4 4 13 2.37 1.37
 4 5 -14 12.42 4.51
 4 5 -13 4.75 2.32
 4 5 -12 6.04 2.92
 4 5 -11 9.64 3.23
 4 5 -10 27.68 27.39
 4 5 -9 20.27 4.75
 4 5 -8 104.14 14.83
 4 5 -7 665.71 56.79
 4 5 -6 492.86 68.42
 4 5 -5 20.6 4.47
 4 5 -4 96.54 11.69
 4 5 -3 18.26 7.12
 4 5 -2 128.95 24.18
 4 5 -1 591.21 68.62
 4 5 0 135.47 29.49
 4 5 1 4.33 3.27
 4 5 2 35.83 9.75
 4 5 3 8.75 3.56
 4 5 4 93.84 24.89
 4 5 5 52.66 12.4
 4 5 6 1.26 2.32
 4 5 7 4.44 9.53
 4 5 8 3.14 1.61
 4 5 9 26.22 10.17
 4 5 10 -1.9 6.19
 4 5 11 2.06 2.28
 4 5 12 -0.13 1.97
 4 6 -14 0.57 0.91
 4 6 -13 5.04 1.88
 4 6 -12 12.64 6.7
 4 6 -11 26.55 19.94
 4 6 -10 0.49 2.45
 4 6 -9 35.57 16.12
 4 6 -8 23.83 7.21
 4 6 -7 34.04 6.65
 4 6 -6 10.43 3.85
 4 6 -5 545.21 54.38
 4 6 -4 449.45 48.32
 4 6 -3 7.43 2.72
 4 6 -2 16.23 8
 4 6 -1 56.79 13.22
 4 6 0 67.56 34.33
 4 6 1 13.62 5.28
 4 6 2 12.8 5.15
 4 6 3 41.03 14.83
 4 6 4 199.36 31.06
 4 6 5 75.16 22.31
 4 6 6 17.71 15.65
 4 6 7 6.41 5.55
 4 6 8 61.77 14.5
 4 6 9 53.65 14.37
 4 6 10 0.64 1.13
 4 6 11 -6.08 5.79
 4 7 -12 5.99 1.66
 4 7 -11 15.72 7.16
 4 7 -10 16.6 8.42
 4 7 -9 29.91 19.72
 4 7 -8 14.68 4.18
 4 7 -7 17.93 5.04
 4 7 -6 21.71 6.68
 4 7 -5 259.77 50.96
 4 7 -4 128.75 40.72
 4 7 -3 39.61 11.03
 4 7 -2 57.21 8.73
 4 7 -1 47 21.51
 4 7 0 8.51 5.9
 4 7 1 7.01 2.19
 4 7 2 47.86 15.65
 4 7 3 42.02 11.63
 4 7 4 62.65 15.12
 4 7 5 29.56 8.38
 4 7 6 5.75 2.23
 4 7 7 3.74 2.1
 4 7 8 12.62 3.98
 4 7 10 0.18 1.41
 4 8 -11 41.71 12.05
 4 8 -10 49.34 25.56
 4 8 -9 27.88 12.42
 4 8 -8 11.98 7.18
 4 8 -7 33.73 14.48
 4 8 -6 69.35 16.45
 4 8 -4 13.31 6.3
 4 8 -3 42.6 9.73
 4 8 -2 52.57 9.77
 4 8 -1 4.16 2.59
 4 8 0 1.64 3.05
 4 8 1 15.08 5.37
 4 8 2 105.6 20.65
 4 8 3 148.31 61.88
 4 8 4 10.59 3.01
 4 8 5 0.91 1.53
 4 8 6 3.12 1.06
 4 8 7 6.7 3.01
 4 8 8 -9.59 8.69
 4 8 9 -4.05 3.96
 4 9 -9 8.27 3.38
 4 9 -8 14.21 10.61
 4 9 -7 39.33 23.57
 4 9 -6 9.64 3.74
 4 9 -5 7.63 5.77
 4 9 -4 0.99 2.43
 4 9 -3 10.06 3.93
 4 9 -2 5.66 2.96
 4 9 0 45.63 25.84
 4 9 1 7.18 1.59
 4 9 2 24.07 4.27
 4 9 3 23.01 5.57
 4 9 4 3.32 2.67
 4 9 5 -1.26 1.55
 4 9 6 1.99 1.53
 4 9 7 -2.25 1.79
 4 10 -6 0.24 1.77
 4 10 -5 2.65 1.81
 4 10 -4 4.97 2.52
 4 10 -3 26.48 24.36
 4 10 -2 -1.26 1.15
 4 10 -1 0.57 1.72
 4 10 0 9.99 4.38
 4 10 1 92.47 55.31
 4 10 2 6.57 5.95
 4 10 3 3.74 1.37
 4 10 4 5.75 3.21
 5 0 -16 0.84 1.17
 5 0 -14 10.21 2.87
 5 0 -13 13.9 11.52
 5 0 -12 125.21 36.1
 5 0 -11 8.82 5.26
 5 0 -10 54.78 19.52
 5 0 -9 -1.22 5.9
 5 0 -8 33.65 7.58
 5 0 -7 2.25 3.54
 5 0 -6 281.44 71.07
 5 0 -5 48.04 33.78
 5 0 -4 76.8 39.68
 5 0 -3 -1.75 4.6
 5 0 -2 52.48 11.83
 5 0 -1 1.55 4.73
 5 0 0 74.01 21.09
 5 0 1 -0.38 3.78
 5 0 2 246.31 89.22
 5 0 3 6.41 10.17
 5 0 4 4.53 1.9
 5 0 5 -0.62 1.81
 5 0 6 13.2 5.24
 5 0 7 3.82 6.68
 5 0 8 5.15 8.44
 5 0 9 5.26 4.38
 5 0 10 97.45 35.3
 5 0 11 1.81 2.7
 5 0 12 3.01 1.95
 5 0 13 2.08 1.57
 5 1 -16 2.32 2.21
 5 1 -15 1.06 0.95
 5 1 -14 15.34 4.24
 5 1 -13 2.54 3.14
 5 1 -12 92.65 17.07
 5 1 -11 120.66 15.78
 5 1 -10 54.67 10.7
 5 1 -9 74.54 18.97
 5 1 -8 36.85 12.42
 5 1 -7 38.09 12.22
 5 1 -6 306.06 45.58
 5 1 -5 232.91 45.52
 5 1 -4 190.31 39.06
 5 1 -3 118.36 105.91
 5 1 -2 28.76 13.18
 5 1 -1 22.61 13.84
 5 1 0 69.06 16.82
 5 1 1 138.3 33.84
 5 1 2 43.26 10.74
 5 1 3 46.78 16.62
 5 1 4 18.55 10.88
 5 1 5 23.85 12.67
 5 1 6 123.46 78.5
 5 1 7 56.95 12.22
 5 1 8 42.84 9.42
 5 1 9 16.69 6.21
 5 1 10 32.03 12.76
 5 1 11 6.39 4.4
 5 1 12 -2.43 3.07
 5 1 13 -8.47 8.11
 5 2 -15 1.15 1.28
 5 2 -14 5.7 3.27
 5 2 -13 3.32 4.29
 5 2 -12 48.79 27.15
 5 2 -11 3.12 2.94
 5 2 -10 191.26 30.4
 5 2 -9 356.73 90.66
 5 2 -8 18.57 7.01
 5 2 -7 36.32 20.03
 5 2 -6 148.16 54.91
 5 2 -5 159.52 39.53
 5 2 -4 32.98 25.29
 5 2 -3 9.44 8.75
 5 2 -2 34.51 15.41
 5 2 -1 -2.54 5.79
 5 2 0 14.41 19.12
 5 2 1 52.83 10.74
 5 2 2 1.72 3.78
 5 2 3 26.11 12.27
 5 2 4 55.18 12.64
 5 2 5 50 13.26
 5 2 6 9 5.77
 5 2 7 29.53 14.55
 5 2 8 21.13 7.03
 5 2 9 21.55 6.08
 5 2 10 15.23 6.08
 5 2 11 5.22 2.03
 5 2 12 5.2 2.45
 5 2 13 0.93 3.8
 5 3 -15 0.69 0.99
 5 3 -14 6.57 3.16
 5 3 -13 14.15 15.7
 5 3 -12 15.72 5.24
 5 3 -11 24.85 10.35
 5 3 -10 330.16 38.62
 5 3 -9 252.43 78.7
 5 3 -8 316.63 39.28
 5 3 -7 336.33 47.42
 5 3 -6 38.93 17.04
 5 3 -5 33.87 11.41
 5 3 -4 29.27 8.05
 5 3 -3 31.04 13.11
 5 3 -2 30.99 15.34
 5 3 -1 49.14 12.84
 5 3 0 27.63 11.54
 5 3 1 15.34 7.12
 5 3 2 14.08 7.76
 5 3 3 53.67 28.3
 5 3 4 91.98 24.23
 5 3 5 1.95 3.12
 5 3 6 35.83 15.21
 5 3 7 30.86 9.44
 5 3 8 6.04 5.24
 5 3 9 4.51 4.09
 5 3 10 3.07 3.12
 5 3 12 13.09 5.26
 5 4 -15 6.19 2.87
 5 4 -14 0.11 0.57
 5 4 -13 1.39 1.17
 5 4 -12 16.73 7.63
 5 4 -11 26.31 6.81
 5 4 -10 87.52 12.25
 5 4 -9 12.91 7.54
 5 4 -8 248.9 43.77
 5 4 -7 107.06 12.03
 5 4 -6 140.73 22.48
 5 4 -5 3.63 10.7
 5 4 -4 20.71 17.46
 5 4 -3 74.01 18.35
 5 4 -2 242.53 80.49
 5 4 -1 44.17 26.37
 5 4 0 18.79 9.86
 5 4 1 31.94 22.17
 5 4 2 22.53 4.35
 5 4 3 12.27 4.09
 5 4 4 -3.23 3.18
 5 4 5 153.97 47.88
 5 4 6 190.42 43.06
 5 4 7 69.15 9.7
 5 4 8 6.59 5.35
 5 4 9 4.18 5.11
 5 4 10 2.87 2.25
 5 4 11 4.33 3.05
 5 4 12 1.24 0.69
 5 5 -14 7.3 3.45
 5 5 -13 0.42 1.88
 5 5 -12 1.57 7.32
 5 5 -11 5.77 11.61
 5 5 -10 74.76 22.39
 5 5 -9 49.67 24.12
 5 5 -8 113.07 22.84
 5 5 -7 131.07 17.49
 5 5 -6 27.39 6.52
 5 5 -5 74.21 15.19
 5 5 -4 48.59 15.17
 5 5 -3 42.07 8.07
 5 5 -2 107.95 38.58
 5 5 -1 34.09 5.35
 5 5 0 22.73 7.01
 5 5 1 22 4.05
 5 5 2 10.88 3.78
 5 5 3 7.65 4.35
 5 5 4 8.95 3.16
 5 5 5 132.48 42.6
 5 5 6 138.03 34.93
 5 5 7 53.67 31.97
 5 5 8 31.9 18.92
 5 5 9 8.78 2.7
 5 5 10 27.19 22.24
 5 5 11 4.4 1.86
 5 6 -13 6.65 3.05
 5 6 -12 1.13 1.59
 5 6 -11 2.67 2.37
 5 6 -10 42.93 23.12
 5 6 -9 25.22 9.64
 5 6 -8 2.3 8.53
 5 6 -7 6.52 7.43
 5 6 -6 52.19 18.44
 5 6 -5 19.32 4.33
 5 6 -4 225.51 48.37
 5 6 -3 27.15 8.93
 5 6 -2 42.89 15.65
 5 6 -1 6.74 6.1
 5 6 0 61.5 28.56
 5 6 1 20.63 7.6
 5 6 2 17.8 11.87
 5 6 3 6.34 2.37
 5 6 4 5.9 5.37
 5 6 5 -1.13 2.54
 5 6 6 -2.59 4.55
 5 6 7 16.18 5.31
 5 6 8 41.05 14.24
 5 6 9 6.39 4.42
 5 6 10 0.07 2.03
 5 7 -12 -0.09 1.75
 5 7 -11 2.74 3.65
 5 7 -10 90 78.39
 5 7 -9 1.77 2.34
 5 7 -8 48.3 31.66
 5 7 -7 19.85 9.97
 5 7 -6 6.46 7.38
 5 7 -5 27.72 11.47
 5 7 -4 74.52 13.84
 5 7 -3 22.7 6.26
 5 7 -2 0.15 4.58
 5 7 1 29.69 18.86
 5 7 2 7.3 5.97
 5 7 3 -1.9 3.07
 5 7 4 -0.71 2.65
 5 7 5 4.33 5.88
 5 7 6 2.23 1.95
 5 7 7 23.59 5.5
 5 7 8 11.85 5.31
 5 7 9 0.07 1.48
 5 8 -10 8.05 7.3
 5 8 -9 10.63 5.2
 5 8 -8 35.46 21.05
 5 8 -7 256.32 198.01
 5 8 -6 45.14 10.24
 5 8 -5 2.1 1.08
 5 8 -4 5.24 2.3
 5 8 -3 8.27 6.61
 5 8 -2 3.6 2.92
 5 8 -1 3.43 1.61
 5 8 0 -3.03 3.01
 5 8 2 36.21 7.12
 5 8 3 16.27 9
 5 8 4 0.93 1.19
 5 8 5 2.28 2.65
 5 8 6 0.69 1.26
 5 8 7 1.79 2.43
 5 9 -8 30.51 23.43
 5 9 -7 19.83 13
 5 9 -6 7.6 2.98
 5 9 -5 8.07 4.66
 5 9 -4 5.97 2.37
 5 9 -3 1.75 1.02
 5 9 -2 -0.53 1.35
 5 9 -1 7.18 3.34
 5 9 0 16.71 8.11
 5 9 1 6.7 2.65
 5 9 2 1.26 3.09
 5 9 3 1.3 0.93
 5 9 4 4.33 1.86
 5 9 5 0.42 1.5
 5 10 -3 6.32 3.96
 5 10 -2 2.59 1.28
 5 10 -1 15.83 3.18
 5 10 0 32.81 15.08
 5 10 1 4.64 2.03
 6 0 -14 73.17 44.63
 6 0 -13 4.8 2.3
 6 0 -12 188.99 48.3
 6 0 -11 -0.71 2.23
 6 0 -10 6.92 3.12
 6 0 -9 2.65 2.9
 6 0 -8 5.99 3.03
 6 0 -7 -0.86 1.81
 6 0 -6 13.35 10.39
 6 0 -5 -3.23 2.85
 6 0 -4 29.4 9.13
 6 0 -3 -3.38 2.06
 6 0 -2 31.55 8.95
 6 0 -1 -6.92 3.29
 6 0 0 204.86 49.34
 6 0 1 5.26 2.9
 6 0 2 204.35 40.34
 6 0 3 2.48 14.21
 6 0 4 4.69 5
 6 0 7 -1.53 2.63
 6 0 9 3.18 0.97
 6 0 12 4.07 2.83
 6 1 -15 57.9 38.07
 6 1 -14 37.27 6.59
 6 1 -13 10.35 4.51
 6 1 -12 66.41 18.22
 6 1 -11 54.69 11.45
 6 1 -10 50.47 41.12
 6 1 -9 19.65 7.38
 6 1 -7 16.6 19.17
 6 1 -6 31.28 18.75
 6 1 -5 6.37 5.77
 6 1 -4 29.07 15.74
 6 1 -3 26.33 12.05
 6 1 -2 11.43 3.91
 6 1 -1 55.44 43.73
 6 1 0 86.19 18.9
 6 1 1 627.78 165.78
 6 1 2 -0.11 5.33
 6 1 3 85.93 18.81
 6 1 4 107.19 26.55
 6 1 5 3.89 3.03
 6 1 6 21.51 5.02
 6 1 7 64.11 20.29
 6 1 8 22.95 12
 6 1 10 3.38 2.23
 6 1 11 2.54 2.25
 6 1 12 -4.42 2.28
 6 2 -15 4.4 1.3
 6 2 -14 18.95 5.95
 6 2 -13 30.68 11.21
 6 2 -12 108.19 74.9
 6 2 -11 13.13 5.37
 6 2 -10 32.08 9.64
 6 2 -9 65.28 10.81
 6 2 -8 6.28 3.12
 6 2 -7 -17.69 25.31
 6 2 -6 34.09 13.79
 6 2 -5 43.79 15.43
 6 2 -4 13.73 18.95
 6 2 -3 13.99 7.3
 6 2 -2 3.8 8.82
 6 2 -1 9.02 3.47
 6 2 0 -3.05 3.18
 6 2 1 16.23 9.79
 6 2 2 180.19 48.66
 6 2 3 679.62 110.05
 6 2 4 158.06 52.99
 6 2 5 34.49 14.79
 6 2 6 15.25 7.69
 6 2 7 21.75 8.07
 6 2 8 4.64 2.96
 6 2 9 6.21 2.39
 6 2 10 1.26 1.68
 6 2 11 1.55 1.22
 6 3 -14 5.06 2.1
 6 3 -13 4 1.5
 6 3 -12 9.02 5.88
 6 3 -11 4.8 2.72
 6 3 -10 20.36 8.67
 6 3 -9 -1.72 9.86
 6 3 -8 55.6 19.03
 6 3 -7 13.55 5.75
 6 3 -6 10.35 3.85
 6 3 -5 9.26 6.59
 6 3 -4 2.14 5.68
 6 3 -3 13.18 8.4
 6 3 -2 15.08 6.3
 6 3 -1 8.67 10.06
 6 3 0 21.11 6.68
 6 3 1 16.8 9.77
 6 3 2 132.17 28.67
 6 3 3 293.9 52.04
 6 3 4 184.41 40.28
 6 3 5 229.64 54.62
 6 3 6 7.45 3.63
 6 3 7 12.8 4.66
 6 3 8 6.26 2.43
 6 3 9 0.99 1.08
 6 3 10 -2.41 3.71
 6 3 11 1.06 1.26
 6 4 -14 -0.55 2.52
 6 4 -13 9.4 4.95
 6 4 -12 5.15 3.27
 6 4 -11 27.7 7.78
 6 4 -10 30.06 18.5
 6 4 -9 0.71 2.34
 6 4 -8 3.71 3.63
 6 4 -7 7.34 2.92
 6 4 -6 9.28 3.58
 6 4 -5 9.06 4.71
 6 4 -4 7.78 2.83
 6 4 -3 27.19 10.17
 6 4 -2 12.11 5.46
 6 4 -1 18.77 7.6
 6 4 0 11.19 4.27
 6 4 1 11.05 3.51
 6 4 2 22.08 6.15
 6 4 3 0.44 4.02
 6 4 4 44.83 13.73
 6 4 5 76.47 17.35
 6 4 6 107.17 19.41
 6 4 7 2.41 1.59
 6 4 8 1.41 0.75
 6 4 9 0.38 0.55
 6 4 10 3.09 1.08
 6 5 -13 4.95 1.92
 6 5 -12 4.58 5.22
 6 5 -11 20.27 7.05
 6 5 -10 31.68 5.62
 6 5 -9 27.35 5.46
 6 5 -8 23.03 6.17
 6 5 -7 11.19 6.88
 6 5 -6 1.33 2.96
 6 5 -5 0.27 1.28
 6 5 -4 7.76 4.18
 6 5 -3 9.59 3.69
 6 5 -2 10.63 7.83
 6 5 -1 24.67 7.78
 6 5 0 33.34 11.05
 6 5 1 3.56 3.54
 6 5 2 26 6.54
 6 5 3 12.25 11.21
 6 5 4 54.27 20.45
 6 5 5 65.32 18.24
 6 5 7 4.6 2.72
 6 5 8 -0.57 1.92
 6 5 9 -0.73 0.8
 6 5 10 2.92 0.93
 6 6 -12 1.81 0.99
 6 6 -11 2.9 1.17
 6 6 -10 13 3.49
 6 6 -9 7.98 4.86
 6 6 -8 11.52 3.51
 6 6 -7 0.64 7.27
 6 6 -6 10.48 4.02
 6 6 -5 20.74 6.43
 6 6 -4 8.33 2.87
 6 6 -3 6.65 2.63
 6 6 -2 16.96 4.2
 6 6 -1 39.81 9.04
 6 6 0 56.42 13.57
 6 6 1 23.83 10.19
 6 6 2 26.55 10.21
 6 6 3 2.52 3.4
 6 6 4 9.22 7.87
 6 6 5 1.04 1.28
 6 6 6 2.61 0.91
 6 6 7 -1.06 1.22
 6 6 8 2.32 1.5
 6 6 9 0.77 0.95
 6 7 -11 3.51 1.39
 6 7 -10 6.06 2.61
 6 7 -9 -3.4 2.12
 6 7 -8 3.21 2.41
 6 7 -7 4.86 4.05
 6 7 -6 -1.22 4.55
 6 7 -5 -1.64 2.65
 6 7 -4 6.72 6.15
 6 7 -3 0.42 3.14
 6 7 -2 5.77 1.44
 6 7 -1 13.33 4.95
 6 7 1 2.67 3.56
 6 7 2 11.89 4.6
 6 7 3 6.63 3.21
 6 7 5 20.01 9.33
 6 7 6 6.04 3.27
 6 7 7 0.04 0.99
 6 8 -9 1.75 1.53
 6 8 -8 -2.1 1.33
 6 8 -7 27.37 6.99
 6 8 -5 1.24 2.9
 6 8 -4 3.69 2.17
 6 8 -3 -2.5 1.9
 6 8 -2 -0.97 1.66
 6 8 -1 3.65 1.35
 6 8 0 8.62 6.88
 6 8 1 12.27 5.44
 6 8 2 3.93 1.39
 6 8 3 -2.1 1.53
 6 8 4 0.02 1.41
 6 8 5 2.85 1.55
 6 9 -5 1.22 2.25
 6 9 -4 3.96 2.65
 6 9 -3 3.4 2.72
 6 9 -2 1.46 0.97
 6 9 -1 -0.24 3.58
 6 9 0 2.32 2.28
 6 9 1 6.06 1.9
 6 9 2 0.35 1.15
 7 0 -14 8.82 5.75
 7 0 -13 0.86 1.44
 7 0 -12 4.22 2.43
 7 0 -11 -3.43 1.83
 7 0 -10 -1.48 1.92
 7 0 -9 -0.07 1.72
 7 0 -8 4.58 2.63
 7 0 -7 1.61 3.93
 7 0 -6 5.24 4.11
 7 0 -5 -0.4 1.95
 7 0 -4 8.16 5.04
 7 0 -3 6.21 3.6
 7 0 -2 85.44 16.6
 7 0 -1 -5.9 3.09
 7 0 0 660.92 225.93
 7 0 1 92.18 57.92
 7 0 2 55.93 25.36
 7 0 4 8.69 6.43
 7 0 5 4.09 1.7
 7 1 -13 1.37 1.72
 7 1 -12 9.06 3.67
 7 1 -11 -1.57 2.17
 7 1 -10 4.29 4.77
 7 1 -9 8.33 5.37
 7 1 -4 3.21 7.78
 7 1 -3 57.63 15.19
 7 1 -2 156.76 43.62
 7 1 -1 24.91 20.07
 7 1 0 242.49 49.34
 7 1 1 348.49 58.45
 7 1 2 0.55 3.63
 7 1 3 12.27 4.29
 7 1 4 -5.11 12.73
 7 1 6 2.45 2.7
 7 1 7 -17.55 14.17
 7 1 8 4.95 2.19
 7 1 9 5.15 2.98
 7 1 10 -2.06 1.35
 7 2 -14 6.28 3.49
 7 2 -13 -1.79 1.5
 7 2 -11 1.72 1.13
 7 2 -10 -0.62 4.33
 7 2 -9 -2.52 2.06
 7 2 -7 0.53 3.18
 7 2 -6 11.63 10.85
 7 2 -5 4.97 7.58
 7 2 -3 10.39 5.7
 7 2 -2 194.76 54.09
 7 2 -1 166.11 31.3
 7 2 1 6.28 8.49
 7 2 2 118.65 34.49
 7 2 3 45.56 11.43
 7 2 4 23.48 15.61
 7 2 5 -3.27 2.25
 7 2 7 2.37 3.74
 7 2 10 -0.8 1.37
 7 3 -13 1.28 0.51
 7 3 -12 13.33 7.41
 7 3 -10 -7.87 4.49
 7 3 -8 33.07 20.65
 7 3 -7 18.02 12.58
 7 3 -6 0.15 4.33
 7 3 -1 45.72 12.14
 7 3 0 28.03 28.74
 7 3 1 92.12 32.63
 7 3 2 28.34 9.37
 7 3 3 20.43 12.29
 7 3 4 23.79 6.26
 7 3 6 3.14 4.69
 7 3 7 -14.55 14.57
 7 3 8 2.59 1.88
 7 3 9 0.31 0.8
 7 4 -13 -2.37 1.59
 7 4 -12 -1.35 1.13
 7 4 -11 2.32 2.01
 7 4 -10 2.48 0.93
 7 4 -9 3.58 4.27
 7 4 -8 0.27 2.5
 7 4 -6 2.9 1.48
 7 4 -5 5.02 5.11
 7 4 -4 110.95 21.55
 7 4 -3 33 7.98
 7 4 -2 23.57 7.72
 7 4 -1 -0.93 4.49
 7 4 0 31.55 26.17
 7 4 1 8.11 2.85
 7 4 2 11.92 3.32
 7 4 3 1.86 2.45
 7 4 4 1.95 5.84
 7 4 5 7.41 8.53
 7 4 7 -1.26 1.26
 7 4 8 -8.2 7.16
 7 4 9 7.74 4.35
 7 5 -12 0.71 0.95
 7 5 -11 7.21 4.89
 7 5 -10 4 2.63
 7 5 -9 10.15 8.71
 7 5 -8 1.37 2.61
 7 5 -7 0.46 1.3
 7 5 -6 -1.02 3.25
 7 5 -5 2.85 1.26
 7 5 -4 39.86 10.39
 7 5 -3 30.55 6.17
 7 5 -2 -2.19 6.85
 7 5 0 3.38 3.78
 7 5 1 4.77 4.82
 7 5 2 29 11.69
 7 5 3 16.38 6.7
 7 5 4 7.03 3.18
 7 5 5 2.08 2.98
 7 5 6 1.59 2.52
 7 5 7 4.77 3.47
 7 5 8 -0.64 1.3
 7 6 -11 1.53 1.75
 7 6 -10 5.06 2.08
 7 6 -9 3.91 1.83
 7 6 -8 2.14 2.19
 7 6 -7 4.66 2.96
 7 6 -6 1.17 0.82
 7 6 -5 1.7 1.3
 7 6 -4 2.76 1.68
 7 6 -3 1.53 0.88
 7 6 -2 31.21 10.85
 7 6 -1 16.23 6.81
 7 6 0 3.09 1.75
 7 6 1 2.65 3.32
 7 6 2 14.39 8.49
 7 6 3 4.33 1.57
 7 6 5 0.8 1.06
 7 6 6 -0.07 1.55
 7 7 -9 3.01 0.97
 7 7 -8 6.65 2.98
 7 7 -7 9.66 3.12
 7 7 -6 10.41 4.24
 7 7 -5 4.22 2.52
 7 7 -4 2.1 1.64
 7 7 -3 5.08 2.23
 7 7 -2 13.99 6.43
 7 7 -1 12.4 2.79
 7 7 0 9.06 5.02
 7 7 1 5.2 2.96
 7 7 2 0.97 2.1
 7 7 3 0.46 0.71
 7 7 4 -0.2 0.73
 7 7 5 0.99 1.46
 7 8 -6 2.1 1.99
 7 8 -5 0.02 0.66
 7 8 -4 3.87 1.04
 7 8 -3 1.66 0.66
 7 8 -2 -0.88 0.64
 7 8 -1 3.01 2.65
 7 8 0 -1.59 3.71
 7 8 1 0.07 1.81
 7 8 2 1.5 0.64
 8 0 -13 1.08 1.17
 8 0 -12 -0.49 3.03
 8 0 -11 -3.76 4.8
 8 0 -10 -2.87 2.65
 8 0 -9 3.09 5.77
 8 0 -8 30.46 11.63
 8 0 -7 1.55 1.64
 8 0 -6 1.35 2.21
 8 0 -5 0.11 1.83
 8 0 -4 4.18 1.55
 8 0 -3 5.7 2.01
 8 0 -2 19.03 8.98
 8 0 -1 -2.06 1.59
 8 0 0 22.22 6.81
 8 0 1 -1.33 1.55
 8 0 4 -10.04 5.86
 8 0 7 -0.24 3.38
 8 1 -12 0.95 2.03
 8 1 -11 13.99 10.77
 8 1 -10 7.18 4.86
 8 1 -9 3.8 5.57
 8 1 -8 5.24 6.41
 8 1 -5 7.05 6.46
 8 1 -3 84.76 42.58
 8 1 -2 74.54 25.49
 8 1 -1 -7.43 13.97
 8 1 0 10.41 11.61
 8 1 1 -4.07 1.64
 8 1 3 5.9 5.57
 8 1 7 -4.89 2.9
 8 1 8 1.35 0.8
 8 2 -11 14.28 8.09
 8 2 -8 5.37 9.35
 8 2 -7 18.24 12.2
 8 2 -6 33.18 9.17
 8 2 -5 79.8 37.89
 8 2 -3 37.23 12
 8 2 -2 111.92 30.79
 8 2 -1 10.74 6.04
 8 2 1 5.37 4.05
 8 2 2 4.44 2.74
 8 2 3 -0.53 2.98
 8 2 5 -1.81 2.34
 8 2 7 -0.93 3.8
 8 2 8 -0.22 1.59
 8 3 -12 -1.26 3.56
 8 3 -9 30.88 35.41
 8 3 -8 -5.86 12.18
 8 3 -7 3.93 3.67
 8 3 -5 20.16 12.27
 8 3 -2 19.76 16.85
 8 3 2 -50.31 50.34
 8 3 3 6.5 3.91
 8 3 6 5.59 3.6
 8 3 7 0.91 1.35
 8 4 -11 4.53 2.65
 8 4 -10 13.42 5.66
 8 4 -9 2.79 2.56
 8 4 -8 3.32 4.09
 8 4 -4 153.62 48.81
 8 4 -3 1.99 0.86
 8 4 -1 41.16 37.12
 8 4 0 5.11 3.36
 8 4 1 3.18 1.81
 8 4 2 1.99 1.77
 8 4 3 0.55 0.4
 8 4 4 0.07 3.27
 8 4 6 0.88 2.63
 8 4 7 3.6 2.17
 8 5 -8 1.35 0.62
 8 5 -7 3.93 5.02
 8 5 -6 3.49 2.65
 8 5 -5 3.16 5.75
 8 5 -3 8.75 4.42
 8 5 -2 -0.73 4.4
 8 5 -1 -1.72 3.47
 8 5 0 8.58 5.99
 8 5 1 7.34 3.89
 8 5 2 -0.4 2.45
 8 5 4 -1.02 1.95
 8 6 -8 4.22 3.27
 8 6 -7 5.26 2.21
 8 6 -5 -15.08 13.62
 8 6 -4 0.88 0.66
 8 6 -3 5.37 4.69
 8 6 -1 4.97 1.59
 8 6 0 5.79 3.14
 8 6 1 3.43 5.66
 8 6 2 -3.32 2.43
 8 6 3 -2.08 1.22
 8 6 4 0.35 1.53
 8 7 -6 2.43 1.61
 8 7 -4 0.57 1.83
 8 7 -3 3.87 1.17
 8 7 -1 6.72 1.99
 8 7 0 3.09 3.29
 8 7 1 5.68 2.5
 9 0 -11 -0.62 2.37
 9 0 -10 5.75 7.05
 9 0 -9 -1.61 2.48
 9 0 -8 10.88 7.05
 9 0 -7 -1.11 3.05
 9 0 -6 -3.49 1.9
 9 0 -5 -2.7 2.59
 9 0 -4 4.4 5.48
 9 0 0 8.58 5.24
 9 0 1 16.12 11.76
 9 0 2 8.78 12.53
 9 1 -8 2.14 1.64
 9 1 -7 -8.09 5.22
 9 1 -3 -0.8 1.66
 9 1 -2 48.26 27.77
 9 1 -1 14.21 10.88
 9 1 0 -3.69 5.95
 9 1 1 -12.58 11.72
 9 1 2 1.55 2.32
 9 1 4 3.16 2.17
 9 2 -9 2.12 1.75
 9 2 -8 4.97 2.14
 9 2 -7 2.17 3.82
 9 2 -2 -0.15 1.15
 9 2 -1 2.5 4.07
 9 2 0 7.98 10.04
 9 2 1 8.29 2.96
 9 2 2 -1.66 1.13
 9 2 5 -10.3 15.05
 9 3 -10 -4.18 4.91
 9 3 -9 4.29 6.54
 9 3 -8 -10.06 9.46
 9 3 -6 6.99 3.18
 9 3 -5 5.88 1.86
 9 3 -4 7.56 2.14
 9 3 -2 5.02 3.09
 9 3 1 4.2 1.57
 9 3 2 0.24 0.86
 9 3 5 -1.3 1.61
 9 4 -9 9.55 5.26
 9 4 -8 -0.42 1.48
 9 4 -4 -2.01 2.03
 9 4 -1 5.24 1.97
 9 4 0 2.14 3.09
 9 4 1 17.64 8.02
 9 4 2 0.31 4.13
 9 4 3 2.61 3.05
 9 4 4 0.35 1.97
 9 5 -5 -0.42 4.62
 9 5 -4 2.48 2.1
 9 5 -3 1.55 1.64
 9 5 -2 -2.74 5.55
 9 5 -1 -1.41 3.69
 9 5 1 0.42 0.33
 9 5 2 0.97 1.26
 9 6 -3 6.85 3.32
 9 6 -2 3.07 4.97
 10 0 -7 -1.26 1.04
 10 0 -1 -4.38 2.56
 10 0 1 10.19 8.42
 10 1 -8 1.92 1.44
 10 1 -7 -0.44 2.45
 10 1 -5 0.53 2.59
 10 1 -4 -3.01 2.83
 10 1 -1 8.62 4.77
 10 1 1 2.01 4.91
 10 1 2 1.86 1.99
 10 2 -5 31.7 24.45
 10 2 -4 3.4 2.76
 10 2 -3 1.22 0.86
 10 2 -2 19.83 12.73
 10 2 -1 -0.29 1.77
 10 2 0 -2.74 1.86
 10 2 1 2.61 2.85
 10 3 -3 -1.55 2.65
 10 3 0 1.57 1.55

_iucr_refine_fcf_details
;
data_pyrene_a2
_computing_structure_refinement   'olex2.refine 1.5 (Bourhis et al., 2015)'
_shelx_refln_list_code            4
loop_
  _space_group_symop_id
  _space_group_symop_operation_xyz
  1  x,y,z
  2  -x,y+1/2,-z+1/2
  3  -x,-y,-z
  4  x,-y-1/2,z-1/2

_space_group_crystal_system       monoclinic
_space_group_IT_number            14
_space_group_name_H-M_alt         'P 1 21/c 1'
_space_group_name_Hall            '-P 2ybc'
_symmetry_space_group_name_H-M    'P 1 21/c 1'
_symmetry_space_group_name_Hall   '-P 2ybc'
_symmetry_Int_Tables_number       14
_cell_length_a                    8.5(5)
_cell_length_b                    9.3(5)
_cell_length_c                    13.6(5)
_cell_angle_alpha                 90
_cell_angle_beta                  100.3(2)
_cell_angle_gamma                 90
_cell_volume                      1053(93)
loop_
  _refln_index_h
  _refln_index_k
  _refln_index_l
  _refln_F_squared_calc
  _refln_F_squared_meas
  _refln_F_squared_sigma
  _refln_F_squared_weight
  _refln_observed_status
-10 1 1 0.022 0.134 0.074 29.866 o
-10 1 4 0.001 -0.044 0.044 87.019 o
-10 1 5 0.001 0.008 0.040 103.861 o
-10 1 7 0.000 -0.007 0.038 116.107 o
-10 1 8 0.002 0.030 0.022 332.690 o
-10 2 1 0.001 -0.004 0.027 222.455 o
-10 2 2 0.013 0.308 0.198 4.247 o
-10 2 3 0.010 0.019 0.013 908.927 o
-10 2 4 0.001 0.053 0.043 90.842 o
-10 2 5 0.001 0.492 0.379 1.157 o
-10 3 3 0.000 -0.024 0.041 99.243 o
-9 0 4 0.047 0.068 0.085 22.838 o
-9 0 6 0.000 -0.029 0.029 193.056 o
-9 0 8 0.391 0.174 0.113 10.616 o
-9 0 10 0.034 0.089 0.110 13.896 o
-9 1 1 0.052 0.221 0.169 5.793 o
-9 1 2 0.028 0.750 0.432 0.890 o
-9 1 3 0.000 -0.012 0.026 252.915 o
-9 1 7 0.001 -0.081 0.081 25.577 o
-9 1 8 0.030 0.033 0.025 244.502 o
-9 2 1 0.041 0.039 0.063 41.394 o
-9 2 2 0.002 -0.002 0.018 526.862 o
-9 2 7 0.035 0.034 0.059 47.113 o
-9 2 8 0.003 0.077 0.033 148.061 o
-9 2 9 0.053 0.033 0.027 203.861 o
-9 3 2 0.000 0.078 0.048 72.139 o
-9 3 4 0.099 0.118 0.033 108.935 o
-9 3 5 0.182 0.092 0.029 96.918 o
-9 3 6 0.246 0.110 0.050 42.037 o
-9 3 8 0.000 -0.147 0.147 7.788 o
-9 3 9 0.012 0.067 0.102 16.238 o
-9 3 10 0.001 -0.065 0.076 28.909 o
-9 4 1 0.001 0.081 0.031 173.874 o
-9 4 4 0.028 -0.031 0.032 166.841 o
-9 4 8 0.007 -0.007 0.023 317.712 o
-9 4 9 0.031 0.148 0.082 24.463 o
-9 5 1 0.004 -0.022 0.057 51.180 o
-9 5 2 0.010 -0.043 0.086 22.620 o
-9 5 3 0.002 0.024 0.025 257.822 o
-9 5 4 0.012 0.038 0.033 155.533 o
-9 5 5 0.026 -0.007 0.072 32.575 o
-9 6 2 0.016 0.048 0.077 28.080 o
-9 6 3 0.002 0.106 0.051 61.977 o
-8 0 2 0.733 0.314 0.148 5.265 o
-8 0 4 0.031 0.065 0.024 257.881 o
-8 0 6 0.024 0.021 0.034 140.245 o
-8 0 8 0.166 0.479 0.183 4.739 o
-8 0 10 0.001 -0.041 0.041 99.242 o
-8 0 12 0.001 -0.008 0.047 75.910 o
-8 1 1 0.138 -0.117 0.219 3.546 o
-8 1 2 1.916 1.341 0.459 0.685 o
-8 1 3 1.715 1.504 0.755 0.323 o
-8 1 5 0.021 0.110 0.100 16.534 o
-8 1 8 0.116 0.082 0.100 16.252 o
-8 1 9 0.076 0.059 0.087 21.886 o
-8 1 10 0.014 0.111 0.075 29.059 o
-8 1 11 0.000 0.217 0.167 5.964 o
-8 1 12 0.005 0.015 0.031 168.680 o
-8 2 1 0.349 0.172 0.097 14.030 o
-8 2 2 1.920 2.009 0.553 0.491 o
-8 2 3 0.611 0.608 0.196 3.488 o
-8 2 5 0.732 1.314 0.624 0.446 o
-8 2 6 0.343 0.529 0.146 6.340 o
-8 2 7 0.105 0.285 0.191 4.547 o
-8 2 8 0.000 0.083 0.145 7.960 o
-8 2 11 0.007 0.222 0.126 10.483 o
-8 3 2 0.069 0.308 0.263 2.423 o
-8 3 5 0.569 0.327 0.199 3.732 o
-8 3 7 0.233 0.062 0.058 37.776 o
-8 3 8 0.037 -0.091 0.189 4.695 o
-8 3 9 0.022 0.480 0.550 0.554 o
-8 3 12 0.032 -0.020 0.055 54.673 o
-8 4 1 0.000 0.638 0.576 0.503 o
-8 4 3 0.046 0.031 0.013 682.897 o
-8 4 4 2.001 2.745 0.872 0.231 o
-8 4 8 0.013 0.052 0.063 41.393 o
-8 4 9 0.011 0.043 0.040 105.079 o
-8 4 10 0.025 0.208 0.088 20.946 o
-8 4 11 0.025 0.070 0.041 95.591 o
-8 5 1 0.019 -0.027 0.054 57.754 o
-8 5 2 0.000 -0.011 0.068 35.999 o
-8 5 3 0.122 0.137 0.069 31.433 o
-8 5 5 0.001 0.049 0.089 21.049 o
-8 5 6 0.076 0.054 0.041 89.423 o
-8 5 7 0.131 0.062 0.079 25.726 o
-8 5 8 0.014 0.021 0.010 1630.140 o
-8 6 1 0.013 0.077 0.025 255.513 o
-8 6 3 0.001 0.083 0.073 31.490 o
-8 6 4 0.014 0.014 0.010 1486.810 o
-8 6 5 0.040 -0.212 0.212 3.755 o
-8 6 7 0.008 0.082 0.034 137.758 o
-8 6 8 0.004 0.065 0.051 64.563 o
-8 7 1 0.029 0.104 0.031 156.910 o
-8 7 3 0.032 0.060 0.018 420.909 o
-8 7 4 0.008 0.009 0.028 207.378 o
-8 7 6 0.001 0.038 0.025 265.992 o
-7 0 2 1.202 1.481 0.288 1.397 o
-7 0 4 0.213 0.129 0.080 22.573 o
-7 0 6 0.196 0.083 0.065 33.364 o
-7 0 8 0.034 0.071 0.041 95.786 o
-7 0 10 0.004 -0.023 0.030 188.983 o
-7 0 12 0.160 0.066 0.038 81.135 o
-7 0 14 0.002 0.137 0.089 20.846 o
-7 1 1 0.236 0.396 0.319 1.675 o
-7 1 2 4.174 3.315 0.922 0.214 o
-7 1 3 0.961 0.978 0.258 1.933 o
-7 1 4 0.053 0.050 0.121 11.429 o
-7 1 9 0.056 0.130 0.084 23.301 o
-7 1 10 0.008 0.067 0.074 30.462 o
-7 1 11 0.000 -0.024 0.034 148.003 o
-7 1 12 0.005 0.141 0.057 50.200 o
-7 1 13 0.005 0.021 0.027 234.223 o
-7 2 1 4.615 3.572 0.673 0.273 o
-7 2 2 3.674 3.982 1.106 0.162 o
-7 2 3 0.094 0.163 0.089 20.077 o
-7 2 5 0.011 0.077 0.118 12.091 o
-7 2 6 0.085 0.182 0.170 5.810 o
-7 2 7 0.004 0.008 0.049 68.888 o
-7 2 9 0.016 -0.032 0.032 163.548 o
-7 2 10 0.002 -0.010 0.067 37.171 o
-7 2 11 0.001 0.027 0.018 539.383 o
-7 2 13 0.000 -0.023 0.023 309.748 o
-7 2 14 0.121 0.098 0.055 48.812 o
-7 3 1 0.222 0.724 0.192 4.062 o
-7 3 6 0.055 0.002 0.067 36.727 o
-7 3 7 0.068 0.281 0.196 4.317 o
-7 3 8 0.000 0.513 0.320 1.616 o
-7 3 10 0.010 -0.070 0.070 34.556 o
-7 3 12 0.005 0.207 0.115 12.494 o
-7 3 13 0.015 0.020 0.008 2287.890 o
-7 4 1 0.034 -0.014 0.070 34.425 o
-7 4 2 0.313 0.376 0.123 9.037 o
-7 4 3 0.074 0.515 0.125 9.719 o
-7 4 4 0.723 1.830 0.355 1.089 o
-7 4 5 0.034 0.078 0.079 26.291 o
-7 4 6 0.038 0.045 0.023 283.711 o
-7 4 8 0.000 0.004 0.039 111.502 o
-7 4 9 0.016 0.056 0.066 37.925 o
-7 4 10 0.015 0.039 0.014 733.097 o
-7 4 11 0.033 0.036 0.031 164.654 o
-7 4 12 0.001 -0.018 0.018 545.784 o
-7 4 13 0.001 -0.025 0.025 275.661 o
-7 5 2 0.001 -0.034 0.106 14.853 o
-7 5 3 0.399 0.490 0.099 10.449 o
-7 5 4 0.546 0.646 0.169 4.381 o
-7 5 5 0.074 0.044 0.020 308.170 o
-7 5 6 0.021 -0.016 0.050 65.776 o
-7 5 7 0.005 0.007 0.020 411.176 o
-7 5 8 0.019 0.021 0.041 101.371 o
-7 5 9 0.015 0.158 0.135 9.108 o
-7 5 10 0.014 0.062 0.041 98.591 o
-7 5 11 0.043 0.112 0.076 28.298 o
-7 5 12 0.006 0.011 0.015 764.040 o
-7 6 1 0.344 0.259 0.109 11.226 o
-7 6 2 0.100 0.488 0.170 5.517 o
-7 6 3 0.000 0.024 0.014 887.582 o
-7 6 4 0.086 0.043 0.026 189.879 o
-7 6 5 0.009 0.026 0.020 403.371 o
-7 6 6 0.007 0.018 0.013 1007.920 o
-7 6 7 0.063 0.073 0.046 73.482 o
-7 6 8 0.005 0.033 0.034 144.252 o
-7 6 9 0.010 0.061 0.028 200.743 o
-7 6 10 0.010 0.079 0.032 154.604 o
-7 6 11 0.028 0.024 0.027 219.173 o
-7 7 1 0.016 0.193 0.043 79.916 o
-7 7 2 0.132 0.219 0.101 15.290 o
-7 7 3 0.005 0.079 0.035 136.219 o
-7 7 4 0.004 0.033 0.025 256.306 o
-7 7 5 0.004 0.065 0.039 108.056 o
-7 7 6 0.064 0.162 0.066 35.722 o
-7 7 7 0.061 0.150 0.049 62.860 o
-7 7 8 0.056 0.104 0.046 71.637 o
-7 7 9 0.000 0.047 0.015 710.014 o
-7 8 1 0.007 0.047 0.041 98.304 o
-7 8 2 0.005 -0.010 0.010 1694.240 o
-7 8 3 0.002 0.026 0.010 1544.860 o
-7 8 4 0.059 0.060 0.016 420.228 o
-7 8 5 0.016 0.000 0.010 1535.830 o
-7 8 6 0.001 0.033 0.031 175.017 o
-6 0 2 0.743 0.531 0.151 4.845 o
-6 0 4 0.134 0.463 0.144 7.498 o
-6 0 6 0.270 0.213 0.166 5.915 o
-6 0 8 0.151 0.094 0.048 58.085 o
-6 0 10 0.010 0.107 0.048 69.463 o
-6 0 12 4.920 3.942 1.008 0.163 o
-6 0 14 0.496 1.176 0.717 0.336 o
-6 1 1 0.118 0.872 0.688 0.360 o
-6 1 2 0.226 0.182 0.062 31.192 o
-6 1 3 0.048 0.411 0.188 4.650 o
-6 1 4 0.268 0.465 0.252 2.628 o
-6 1 5 0.019 0.099 0.090 20.720 o
-6 1 6 0.269 0.499 0.299 1.882 o
-6 1 7 0.040 0.258 0.299 1.886 o
-6 1 9 0.265 0.312 0.117 10.412 o
-6 1 10 0.162 0.794 0.647 0.407 o
-6 1 11 0.767 0.902 0.189 3.056 o
-6 1 12 1.692 1.164 0.319 1.104 o
-6 1 13 0.085 0.162 0.070 31.177 o
-6 1 14 1.051 0.621 0.110 4.301 o
-6 1 15 0.122 0.906 0.595 0.473 o
-6 2 1 0.139 0.142 0.055 45.807 o
-6 2 2 0.085 0.060 0.138 8.851 o
-6 2 3 0.250 0.223 0.116 11.166 o
-6 2 4 0.256 0.219 0.302 1.892 o
-6 2 5 0.053 0.683 0.241 2.794 o
-6 2 6 0.011 0.529 0.214 3.560 o
-6 2 7 0.008 -0.275 0.393 1.088 o
-6 2 8 0.058 0.098 0.049 65.889 o
-6 2 9 1.353 1.133 0.188 2.085 o
-6 2 10 0.993 0.540 0.162 3.610 o
-6 2 11 0.102 0.205 0.084 21.856 o
-6 2 12 0.246 1.711 1.184 0.122 o
-6 2 13 0.408 0.490 0.179 4.487 o
-6 2 14 0.243 0.299 0.094 15.022 o
-6 2 15 0.016 0.068 0.020 371.062 o
-6 3 1 0.096 0.136 0.158 6.757 o
-6 3 2 0.000 0.234 0.098 17.123 o
-6 3 3 0.235 0.210 0.134 8.856 o
-6 3 4 0.143 0.034 0.089 20.439 o
-6 3 5 0.001 0.144 0.102 15.906 o
-6 3 6 0.150 0.163 0.061 37.331 o
-6 3 7 0.151 0.213 0.090 18.419 o
-6 3 8 1.233 0.957 0.328 1.296 o
-6 3 9 0.224 -0.027 0.156 6.915 o
-6 3 10 0.779 0.336 0.143 5.217 o
-6 3 11 0.090 0.075 0.042 81.273 o
-6 3 12 0.059 0.141 0.092 19.471 o
-6 3 13 0.006 0.062 0.023 296.200 o
-6 3 14 0.013 0.079 0.033 151.109 o
-6 4 1 0.116 0.295 0.119 11.105 o
-6 4 2 0.001 0.188 0.085 22.870 o
-6 4 3 0.130 0.427 0.160 6.227 o
-6 4 4 0.084 0.122 0.044 73.110 o
-6 4 5 0.149 0.143 0.074 27.154 o
-6 4 6 0.006 0.144 0.056 52.532 o
-6 4 7 0.000 0.114 0.045 79.506 o
-6 4 8 0.216 0.059 0.057 39.941 o
-6 4 9 0.000 0.011 0.036 127.226 o
-6 4 10 0.365 0.480 0.295 1.895 o
-6 4 11 0.331 0.441 0.124 8.508 o
-6 4 12 0.001 0.080 0.051 64.444 o
-6 4 13 0.028 0.146 0.077 27.602 o
-6 4 14 0.000 -0.009 0.039 109.747 o
-6 5 1 0.054 0.385 0.121 10.729 o
-6 5 2 0.046 0.166 0.122 11.147 o
-6 5 3 0.046 0.149 0.057 47.440 o
-6 5 4 0.054 0.121 0.065 37.810 o
-6 5 5 0.014 0.004 0.020 420.374 o
-6 5 6 0.048 0.021 0.046 77.371 o
-6 5 7 0.107 0.175 0.108 13.915 o
-6 5 8 0.122 0.361 0.097 15.596 o
-6 5 9 0.329 0.435 0.087 13.724 o
-6 5 10 0.384 0.506 0.090 11.650 o
-6 5 11 0.271 0.321 0.112 11.079 o
-6 5 12 0.021 0.071 0.081 25.358 o
-6 5 13 0.002 0.077 0.030 183.186 o
-6 6 1 0.078 0.622 0.141 7.516 o
-6 6 2 0.124 0.266 0.066 31.109 o
-6 6 3 0.054 0.104 0.041 90.029 o
-6 6 4 0.057 0.130 0.045 74.802 o
-6 6 5 0.653 0.339 0.105 8.076 o
-6 6 6 0.020 0.163 0.062 41.185 o
-6 6 7 0.000 0.010 0.113 13.186 o
-6 6 8 0.022 0.179 0.055 52.630 o
-6 6 9 0.000 0.124 0.075 29.154 o
-6 6 10 0.131 0.204 0.055 43.270 o
-6 6 11 0.011 0.045 0.018 480.244 o
-6 6 12 0.005 0.028 0.015 691.947 o
-6 7 1 0.224 0.211 0.078 21.629 o
-6 7 2 0.082 0.090 0.022 214.368 o
-6 7 3 0.006 0.007 0.049 70.639 o
-6 7 4 0.134 0.105 0.096 17.272 o
-6 7 5 0.052 -0.026 0.041 96.512 o
-6 7 6 0.046 -0.019 0.071 33.412 o
-6 7 7 0.102 0.076 0.063 39.080 o
-6 7 8 0.014 0.050 0.037 117.773 o
-6 7 9 0.004 -0.033 0.033 155.018 o
-6 7 10 0.006 0.094 0.040 99.328 o
-6 7 11 0.043 0.055 0.022 304.169 o
-6 8 1 0.030 0.057 0.021 336.187 o
-6 8 2 0.004 -0.015 0.026 252.807 o
-6 8 3 0.022 -0.030 0.030 191.178 o
-6 8 4 0.012 0.057 0.034 144.239 o
-6 8 5 0.001 0.019 0.045 82.785 o
-6 8 7 0.287 0.433 0.111 10.425 o
-6 8 8 0.018 -0.021 0.021 388.507 o
-6 8 9 0.001 0.027 0.024 295.785 o
-6 9 1 0.049 -0.004 0.056 53.626 o
-6 9 2 0.006 0.023 0.015 723.387 o
-6 9 3 0.005 0.053 0.042 93.312 o
-6 9 4 0.019 0.061 0.041 96.685 o
-6 9 5 0.038 0.019 0.035 133.263 o
-5 0 2 1.552 0.980 0.221 1.977 o
-5 0 4 2.383 1.534 0.793 0.346 o
-5 0 6 17.580 10.168 2.568 0.058 o
-5 0 8 0.156 0.531 0.120 9.935 o
-5 0 10 0.831 0.917 0.327 1.432 o
-5 0 12 1.389 2.164 0.624 0.418 o
-5 0 14 0.079 0.159 0.045 69.186 o
-5 0 16 0.009 0.013 0.018 502.728 o
-5 1 1 1.461 0.417 0.255 2.068 o
-5 1 2 0.103 0.453 0.207 3.840 o
-5 1 3 1.879 2.268 2.030 0.060 o
-5 1 4 8.785 5.436 1.116 0.158 o
-5 1 5 9.555 6.755 1.320 0.124 o
-5 1 6 21.898 12.051 1.795 0.063 o
-5 1 7 0.003 0.591 0.190 4.470 o
-5 1 8 0.386 0.595 0.201 3.746 o
-5 1 9 2.147 1.391 0.354 0.902 o
-5 1 10 0.733 0.907 0.177 3.393 o
-5 1 11 3.943 2.459 0.322 0.500 o
-5 1 12 2.176 1.686 0.311 0.893 o
-5 1 13 0.002 0.039 0.049 70.447 o
-5 1 14 0.066 0.239 0.066 33.982 o
-5 1 15 0.021 0.016 0.015 722.998 o
-5 1 16 0.006 0.036 0.034 141.483 o
-5 2 1 0.006 -0.039 0.090 20.787 o
-5 2 2 0.386 0.563 0.251 2.607 o
-5 2 3 0.360 0.153 0.142 7.794 o
-5 2 4 0.231 0.527 0.404 1.061 o
-5 2 5 1.297 2.849 0.706 0.353 o
-5 2 6 3.111 3.037 1.125 0.178 o
-5 2 7 1.456 0.650 0.358 1.207 o
-5 2 8 0.345 0.298 0.113 10.571 o
-5 2 9 12.812 10.502 2.669 0.047 o
-5 2 10 2.361 3.574 0.568 0.387 o
-5 2 11 0.037 0.049 0.046 78.137 o
-5 2 12 0.498 0.788 0.439 0.881 o
-5 2 13 0.003 0.051 0.067 37.740 o
-5 2 14 0.000 0.088 0.051 64.292 o
-5 2 15 0.002 0.018 0.020 422.892 o
-5 3 1 0.312 0.792 0.207 3.500 o
-5 3 2 0.320 0.500 0.247 2.706 o
-5 3 3 0.517 0.512 0.216 3.304 o
-5 3 4 0.467 0.479 0.132 7.114 o
-5 3 5 0.516 0.556 0.187 4.058 o
-5 3 6 0.314 0.625 0.274 2.196 o
-5 3 7 11.125 9.637 1.359 0.090 o
-5 3 8 10.760 8.809 1.093 0.102 o
-5 3 9 4.728 5.430 1.693 0.084 o
-5 3 10 6.364 7.555 0.884 0.140 o
-5 3 11 0.199 0.392 0.163 5.892 o
-5 3 12 0.152 0.247 0.082 21.173 o
-5 3 13 0.053 0.220 0.244 2.805 o
-5 3 14 0.054 0.102 0.049 64.597 o
-5 3 15 0.000 0.011 0.015 709.481 o
-5 4 1 0.514 0.725 0.433 0.934 o
-5 4 2 8.349 6.465 2.145 0.071 o
-5 4 3 2.210 1.411 0.350 0.926 o
-5 4 4 0.491 0.339 0.285 2.087 o
-5 4 5 0.212 0.058 0.170 5.878 o
-5 4 6 3.093 2.810 0.449 0.495 o
-5 4 7 1.996 1.969 0.221 1.140 o
-5 4 8 3.934 5.131 0.902 0.189 o
-5 4 9 0.011 0.200 0.117 12.065 o
-5 4 10 1.854 1.564 0.219 1.298 o
-5 4 11 0.067 0.410 0.106 13.459 o
-5 4 12 0.001 0.259 0.118 11.719 o
-5 4 13 0.011 0.022 0.018 496.623 o
-5 4 14 0.006 0.002 0.009 2125.160 o
-5 4 15 0.012 0.096 0.045 81.961 o
-5 5 1 1.403 0.603 0.095 3.597 o
-5 5 2 4.564 2.354 0.841 0.256 o
-5 5 3 0.479 0.685 0.131 6.314 o
-5 5 4 0.101 0.761 0.238 2.822 o
-5 5 5 0.593 1.218 0.249 2.138 o
-5 5 6 0.100 0.429 0.102 14.026 o
-5 5 7 3.012 2.550 0.340 0.596 o
-5 5 8 2.523 2.120 0.428 0.595 o
-5 5 9 0.085 0.776 0.377 1.165 o
-5 5 10 0.213 1.180 0.353 1.273 o
-5 5 11 0.040 0.090 0.181 5.150 o
-5 5 12 0.039 0.024 0.114 12.959 o
-5 5 13 0.014 0.007 0.029 195.973 o
-5 5 14 0.030 0.113 0.054 55.963 o
-5 6 1 0.003 0.105 0.095 18.618 o
-5 6 2 0.003 0.665 0.243 2.752 o
-5 6 3 0.529 0.442 0.145 5.932 o
-5 6 4 4.436 4.754 1.020 0.166 o
-5 6 5 0.311 0.308 0.069 20.591 o
-5 6 6 0.187 0.823 0.291 1.906 o
-5 6 7 0.044 0.102 0.116 12.476 o
-5 6 8 0.006 0.036 0.132 9.573 o
-5 6 9 0.016 0.392 0.150 7.242 o
-5 6 10 0.025 0.667 0.359 1.281 o
-5 6 11 0.008 0.041 0.037 122.744 o
-5 6 12 0.031 0.018 0.025 263.571 o
-5 6 13 0.012 0.103 0.047 72.557 o
-5 7 2 0.003 0.002 0.071 33.223 o
-5 7 3 0.566 0.369 0.102 9.042 o
-5 7 4 1.677 1.315 0.244 1.386 o
-5 7 5 0.110 0.434 0.180 5.003 o
-5 7 6 0.014 0.100 0.115 12.726 o
-5 7 7 0.032 0.309 0.155 6.836 o
-5 7 8 0.105 0.755 0.495 0.684 o
-5 7 9 0.021 0.027 0.036 125.292 o
-5 7 10 0.001 1.396 1.216 0.113 o
-5 7 11 0.000 0.042 0.057 52.181 o
-5 7 12 0.009 -0.001 0.027 227.100 o
-5 8 1 0.021 0.053 0.025 252.329 o
-5 8 2 0.017 0.056 0.045 80.308 o
-5 8 3 0.030 0.129 0.103 15.718 o
-5 8 4 0.070 0.082 0.036 112.762 o
-5 8 5 0.041 0.033 0.017 496.172 o
-5 8 6 0.438 0.723 0.164 4.674 o
-5 8 8 0.000 0.550 0.326 1.553 o
-5 8 9 0.054 0.165 0.081 24.532 o
-5 8 10 0.050 0.125 0.114 12.854 o
-5 9 1 0.166 0.113 0.052 47.297 o
-5 9 2 0.004 -0.008 0.021 382.179 o
-5 9 3 0.052 0.027 0.016 512.868 o
-5 9 4 0.007 0.093 0.037 119.599 o
-5 9 5 0.008 0.125 0.072 31.560 o
-5 9 6 0.144 0.119 0.047 58.675 o
-5 9 7 0.005 0.308 0.202 4.079 o
-5 9 8 0.000 0.473 0.363 1.260 o
-5 10 1 0.222 0.249 0.050 37.260 o
-5 10 2 0.004 0.040 0.020 414.572 o
-5 10 3 0.001 0.098 0.061 43.933 o
-4 0 4 0.234 4.373 1.330 0.096 o
-4 0 6 17.000 21.296 3.646 0.037 o
-4 0 8 0.279 0.453 0.160 5.953 o
-4 0 10 0.954 0.419 0.105 5.734 o
-4 0 12 0.050 0.113 0.049 65.972 o
-4 0 14 0.000 0.058 0.029 189.811 o
-4 0 16 0.038 0.015 0.012 938.794 o
-4 1 1 0.593 0.304 0.633 0.494 o
-4 1 2 36.534 52.928 9.358 0.015 o
-4 1 3 127.324 192.254 24.377 0.005 o
-4 1 4 108.173 125.740 19.522 0.007 o
-4 1 5 44.991 53.016 8.352 0.015 o
-4 1 6 22.535 17.378 3.472 0.042 o
-4 1 7 0.875 0.677 0.242 2.430 o
-4 1 8 0.199 0.378 0.121 10.125 o
-4 1 9 0.284 0.381 0.131 8.444 o
-4 1 10 0.559 0.362 0.195 3.908 o
-4 1 11 0.045 0.501 0.140 7.941 o
-4 1 12 0.032 -0.017 0.039 110.162 o
-4 1 13 0.023 0.002 0.044 85.360 o
-4 1 14 0.003 0.038 0.048 72.707 o
-4 1 15 0.004 0.117 0.092 19.723 o
-4 1 16 0.008 0.043 0.038 116.767 o
-4 2 1 2.469 1.873 1.017 0.245 o
-4 2 2 0.952 1.074 0.393 1.135 o
-4 2 3 29.051 31.446 6.532 0.022 o
-4 2 4 1.800 2.164 0.646 0.460 o
-4 2 5 1.776 3.475 0.596 0.441 o
-4 2 6 0.253 1.031 0.372 1.203 o
-4 2 7 1.187 1.765 0.398 0.928 o
-4 2 8 0.790 0.861 0.305 1.666 o
-4 2 9 1.707 2.213 0.278 1.056 o
-4 2 10 0.004 0.273 0.087 21.096 o
-4 2 11 0.023 0.015 0.033 149.958 o
-4 2 12 0.009 0.124 0.059 47.555 o
-4 2 13 0.001 0.027 0.021 368.219 o
-4 2 14 0.041 0.220 0.172 5.600 o
-4 2 15 0.000 0.033 0.019 447.223 o
-4 2 16 0.006 0.049 0.023 316.944 o
-4 3 1 21.387 25.511 3.259 0.040 o
-4 3 2 14.410 15.236 2.474 0.060 o
-4 3 3 0.744 0.782 0.312 1.699 o
-4 3 4 0.389 1.406 0.651 0.418 o
-4 3 5 3.026 3.677 0.930 0.236 o
-4 3 6 0.257 0.368 0.128 8.997 o
-4 3 7 0.907 1.293 0.289 1.616 o
-4 3 8 5.274 8.434 1.004 0.140 o
-4 3 9 5.083 9.094 1.068 0.124 o
-4 3 10 0.832 1.650 0.298 1.416 o
-4 3 11 0.000 0.064 0.034 143.059 o
-4 3 12 0.037 0.013 0.024 267.893 o
-4 3 13 0.015 0.062 0.045 81.370 o
-4 3 14 0.028 0.053 0.039 104.556 o
-4 3 15 0.011 0.044 0.067 37.704 o
-4 3 16 0.014 0.126 0.065 38.553 o
-4 4 1 37.201 34.710 3.962 0.027 o
-4 4 2 15.310 12.860 2.049 0.068 o
-4 4 3 0.874 2.719 0.691 0.364 o
-4 4 4 0.081 1.266 0.280 1.954 o
-4 4 5 0.250 0.938 0.175 4.463 o
-4 4 6 13.524 14.367 2.025 0.059 o
-4 4 7 17.615 16.162 1.344 0.061 o
-4 4 8 0.005 0.925 0.203 3.717 o
-4 4 9 1.321 1.158 0.157 2.380 o
-4 4 10 0.042 0.610 0.186 4.619 o
-4 4 11 0.015 0.333 0.135 8.941 o
-4 4 12 0.000 0.174 0.119 11.674 o
-4 4 13 0.053 0.096 0.038 104.853 o
-4 4 14 0.120 1.007 0.579 0.498 o
-4 4 15 0.075 0.106 0.035 111.069 o
-4 5 1 12.015 18.041 2.094 0.053 o
-4 5 2 3.698 2.742 0.514 0.437 o
-4 5 3 0.033 0.284 0.111 13.161 o
-4 5 4 1.810 1.781 0.216 1.346 o
-4 5 5 0.414 0.334 0.072 16.277 o
-4 5 6 7.675 12.416 1.724 0.069 o
-4 5 7 15.023 20.827 1.777 0.047 o
-4 5 8 1.090 1.778 0.253 1.519 o
-4 5 9 0.457 0.327 0.077 14.271 o
-4 5 10 0.061 0.432 0.427 0.922 o
-4 5 11 0.131 0.151 0.051 51.514 o
-4 5 12 0.022 0.094 0.045 78.481 o
-4 5 13 0.000 0.074 0.036 127.107 o
-4 5 14 0.019 0.193 0.070 32.676 o
-4 6 1 1.622 1.022 0.238 1.642 o
-4 6 2 0.169 0.256 0.126 9.915 o
-4 6 3 0.116 0.117 0.043 72.648 o
-4 6 4 10.315 12.336 1.326 0.080 o
-4 6 5 11.594 15.441 1.540 0.062 o
-4 6 6 0.049 0.163 0.060 43.394 o
-4 6 7 0.652 0.559 0.109 6.875 o
-4 6 8 0.146 0.374 0.113 11.616 o
-4 6 9 0.094 0.556 0.252 2.582 o
-4 6 10 0.013 0.008 0.038 115.697 o
-4 6 11 0.051 0.413 0.310 1.732 o
-4 6 12 0.090 0.197 0.105 14.678 o
-4 6 13 0.002 0.078 0.029 190.383 o
-4 6 14 0.002 0.009 0.014 838.193 o
-4 7 1 0.219 0.744 0.341 1.430 o
-4 7 2 0.489 0.928 0.142 5.066 o
-4 7 3 0.563 0.646 0.180 4.003 o
-4 7 4 1.428 2.248 0.711 0.342 o
-4 7 5 2.835 4.965 0.974 0.175 o
-4 7 6 0.502 0.351 0.108 9.197 o
-4 7 7 0.006 0.278 0.078 25.858 o
-4 7 8 0.112 0.230 0.065 32.876 o
-4 7 9 0.179 0.470 0.310 1.737 o
-4 7 10 0.000 0.257 0.131 9.662 o
-4 7 11 0.070 0.245 0.112 12.914 o
-4 7 12 0.113 0.094 0.026 151.024 o
-4 8 1 0.050 0.065 0.040 96.665 o
-4 8 2 0.894 0.876 0.163 3.334 o
-4 8 3 0.821 0.706 0.161 3.788 o
-4 8 4 0.006 0.207 0.098 17.179 o
-4 8 6 0.010 1.076 0.255 2.380 o
-4 8 7 0.146 0.529 0.227 3.141 o
-4 8 8 0.014 0.186 0.111 13.300 o
-4 8 9 0.028 0.433 0.193 4.392 o
-4 8 10 0.215 0.777 0.402 1.026 o
-4 8 11 0.101 0.651 0.188 4.398 o
-4 9 2 0.000 0.088 0.046 78.272 o
-4 9 3 0.009 0.156 0.061 43.545 o
-4 9 4 0.008 0.015 0.038 117.676 o
-4 9 5 0.006 0.118 0.090 20.736 o
-4 9 6 0.014 0.150 0.058 47.852 o
-4 9 7 0.004 0.610 0.366 1.239 o
-4 9 8 0.000 0.220 0.165 6.142 o
-4 9 9 0.001 0.128 0.052 59.361 o
-4 10 1 0.009 0.009 0.027 234.585 o
-4 10 2 0.000 -0.018 0.018 526.982 o
-4 10 3 0.007 0.411 0.378 1.168 o
-4 10 4 0.036 0.077 0.039 103.129 o
-4 10 5 0.004 0.041 0.028 209.875 o
-4 10 6 0.031 0.004 0.028 216.973 o
-3 0 2 46.765 30.031 11.225 0.020 o
-3 0 4 2.572 2.131 0.619 0.553 o
-3 0 6 1.384 3.410 1.434 0.110 o
-3 0 8 0.249 0.422 0.129 8.733 o
-3 0 10 0.828 0.659 0.116 5.338 o
-3 0 12 0.314 0.404 0.151 6.449 o
-3 0 14 0.000 0.166 0.045 78.072 o
-3 0 16 0.010 0.064 0.030 182.476 o
-3 1 1 38.634 49.427 10.790 0.017 o
-3 1 2 82.775 153.634 30.753 0.005 o
-3 1 3 68.594 87.358 17.983 0.009 o
-3 1 4 0.493 1.296 1.081 0.168 o
-3 1 5 3.352 1.585 0.619 0.533 o
-3 1 6 0.004 0.609 0.196 4.204 o
-3 1 7 0.767 1.160 0.235 2.349 o
-3 1 8 0.347 0.296 0.063 21.987 o
-3 1 9 0.348 0.381 0.105 11.231 o
-3 1 10 1.083 1.817 0.678 0.392 o
-3 1 11 0.003 1.652 0.661 0.374 o
-3 1 12 0.639 0.553 0.183 3.876 o
-3 1 13 0.216 0.190 0.067 27.724 o
-3 1 14 0.033 -0.018 0.033 149.544 o
-3 1 15 0.049 0.219 0.087 21.063 o
-3 1 16 0.187 0.107 0.031 86.476 o
-3 2 1 34.521 53.389 6.767 0.023 o
-3 2 2 17.992 18.554 3.225 0.059 o
-3 2 3 0.807 1.665 0.440 0.909 o
-3 2 4 26.714 20.872 4.070 0.043 o
-3 2 5 3.720 4.227 0.591 0.392 o
-3 2 6 0.000 0.456 0.297 1.877 o
-3 2 7 8.271 6.559 1.070 0.157 o
-3 2 8 0.581 1.281 0.245 2.224 o
-3 2 9 0.355 0.304 0.071 18.893 o
-3 2 10 0.362 1.105 0.404 1.015 o
-3 2 11 2.077 1.202 0.224 1.333 o
-3 2 12 1.899 1.524 0.290 1.079 o
-3 2 13 0.292 0.224 0.079 19.108 o
-3 2 14 0.145 0.341 0.137 8.356 o
-3 2 15 0.094 0.020 0.096 18.223 o
-3 2 16 0.035 0.018 0.045 80.423 o
-3 3 1 98.669 116.084 11.570 0.011 o
-3 3 2 1.451 2.083 0.522 0.661 o
-3 3 3 1.435 2.630 0.632 0.467 o
-3 3 4 7.766 9.090 0.876 0.169 o
-3 3 5 4.590 5.106 0.564 0.325 o
-3 3 6 2.059 2.683 0.352 0.802 o
-3 3 7 1.172 2.034 0.319 1.170 o
-3 3 8 1.023 1.219 0.220 2.180 o
-3 3 9 0.419 1.654 0.308 1.497 o
-3 3 10 0.012 0.507 0.148 7.286 o
-3 3 11 0.700 0.758 0.126 5.195 o
-3 3 12 1.225 0.631 0.130 3.462 o
-3 3 13 0.067 0.477 0.142 7.791 o
-3 3 14 0.553 0.557 0.100 8.143 o
-3 3 15 0.015 0.151 0.046 73.495 o
-3 3 16 0.003 0.049 0.055 54.749 o
-3 4 1 8.265 11.049 2.051 0.078 o
-3 4 2 1.593 1.832 0.380 0.969 o
-3 4 3 1.775 1.268 0.184 1.863 o
-3 4 4 2.633 1.271 0.265 1.126 o
-3 4 5 3.649 4.200 0.654 0.327 o
-3 4 6 0.476 0.501 0.122 7.741 o
-3 4 7 0.252 0.393 0.121 9.795 o
-3 4 8 0.010 0.800 0.405 1.004 o
-3 4 9 0.536 0.698 0.386 1.145 o
-3 4 10 0.256 0.260 0.071 23.066 o
-3 4 11 0.049 0.287 0.163 6.192 o
-3 4 12 0.079 0.144 0.090 20.066 o
-3 4 13 0.709 0.576 0.106 6.455 o
-3 4 14 0.234 0.321 0.102 13.125 o
-3 4 15 0.023 0.075 0.050 65.086 o
-3 5 1 1.307 1.521 0.439 0.839 o
-3 5 2 5.742 4.101 0.583 0.296 o
-3 5 3 0.017 0.549 0.186 4.654 o
-3 5 4 0.850 0.745 0.197 3.101 o
-3 5 5 0.280 0.271 0.086 17.077 o
-3 5 6 2.874 3.830 0.739 0.291 o
-3 5 7 0.499 2.609 0.697 0.342 o
-3 5 8 4.354 4.123 0.959 0.192 o
-3 5 9 1.578 1.432 0.260 1.356 o
-3 5 10 0.120 0.125 0.039 80.532 o
-3 5 11 0.031 0.317 0.132 9.327 o
-3 5 12 0.158 0.293 0.127 9.703 o
-3 5 13 0.086 1.032 0.684 0.358 o
-3 5 14 0.133 0.134 0.057 43.312 o
-3 5 15 0.016 0.260 0.210 3.786 o
-3 6 1 0.257 0.881 0.278 2.070 o
-3 6 2 0.029 0.425 0.223 3.315 o
-3 6 3 7.394 4.270 0.728 0.209 o
-3 6 4 11.344 10.752 1.343 0.087 o
-3 6 5 0.981 2.339 0.581 0.483 o
-3 6 6 0.953 1.539 0.338 1.203 o
-3 6 7 1.744 3.715 0.777 0.270 o
-3 6 8 6.795 6.287 1.411 0.102 o
-3 6 9 2.485 5.529 3.160 0.023 o
-3 6 10 0.001 0.838 0.299 1.817 o
-3 6 11 0.005 1.525 0.687 0.348 o
-3 6 12 0.045 0.443 0.156 6.573 o
-3 6 13 0.022 0.092 0.039 107.314 o
-3 6 14 0.002 0.246 0.084 22.672 o
-3 7 1 0.236 0.475 0.119 9.627 o
-3 7 2 1.142 1.404 0.198 2.075 o
-3 7 3 1.060 1.904 0.603 0.467 o
-3 7 4 10.180 11.672 2.122 0.056 o
-3 7 5 2.397 4.715 1.094 0.153 o
-3 7 6 0.792 0.530 0.108 6.086 o
-3 7 7 0.149 0.167 0.066 32.124 o
-3 7 8 0.136 0.611 0.171 5.261 o
-3 7 9 0.059 1.392 0.768 0.282 o
-3 7 10 1.887 1.270 0.336 0.965 o
-3 7 11 0.869 0.920 0.461 0.779 o
-3 7 12 0.062 0.178 0.043 75.865 o
-3 7 13 0.003 0.088 0.057 51.695 o
-3 8 1 2.216 4.141 0.658 0.310 o
-3 8 2 6.043 5.059 0.712 0.195 o
-3 8 3 0.316 0.759 0.185 4.151 o
-3 8 4 0.517 0.453 0.090 10.218 o
-3 8 5 0.012 -0.032 0.096 18.302 o
-3 8 6 0.404 0.510 0.215 3.325 o
-3 8 7 0.083 0.224 0.080 23.804 o
-3 8 8 0.054 0.005 0.064 41.093 o
-3 8 9 0.426 0.557 0.139 6.316 o
-3 8 10 1.940 2.739 0.964 0.192 o
-3 8 11 0.383 0.316 0.074 16.505 o
-3 8 12 0.000 0.056 0.031 166.744 o
-3 9 1 0.440 0.455 0.121 7.963 o
-3 9 2 1.493 1.491 0.256 1.351 o
-3 9 3 0.854 0.709 0.112 4.948 o
-3 9 4 0.088 0.331 0.147 7.491 o
-3 9 5 0.033 0.118 0.034 128.515 o
-3 9 6 0.134 0.087 0.047 61.405 o
-3 9 7 0.004 0.028 0.025 256.894 o
-3 9 8 0.020 0.088 0.035 126.736 o
-3 9 9 0.051 0.482 0.173 5.346 o
-3 9 10 0.044 0.216 0.063 38.181 o
-3 10 1 0.067 0.082 0.038 101.719 o
-3 10 2 0.097 0.151 0.046 64.465 o
-3 10 3 0.002 -0.004 0.022 360.634 o
-3 10 4 0.191 0.155 0.065 31.006 o
-3 10 5 0.054 0.028 0.030 173.036 o
-3 10 6 0.014 0.007 0.026 239.366 o
-3 10 7 0.088 0.182 0.096 17.351 o
-3 11 1 0.005 0.049 0.028 208.757 o
-3 11 2 0.003 0.025 0.017 588.553 o
-2 0 2 282.694 360.057 60.195 0.004 o
-2 0 4 45.560 31.038 10.775 0.022 o
-2 0 6 0.011 1.718 0.526 0.579 o
-2 0 8 48.537 29.988 4.259 0.028 o
-2 0 10 35.359 21.425 4.106 0.028 o
-2 0 12 0.337 1.556 0.812 0.262 o
-2 0 14 0.125 0.092 0.050 57.619 o
-2 0 16 0.029 0.039 0.017 521.196 o
-2 1 1 182.084 173.572 44.704 0.006 o
-2 1 2 63.342 78.091 17.144 0.014 o
-2 1 3 0.982 1.016 0.569 0.707 o
-2 1 4 3.597 5.659 0.817 0.322 o
-2 1 5 1.501 3.090 0.604 0.511 o
-2 1 6 10.233 10.530 1.658 0.111 o
-2 1 7 19.509 16.254 2.039 0.068 o
-2 1 8 17.771 20.992 2.255 0.052 o
-2 1 9 33.595 36.802 3.298 0.027 o
-2 1 10 0.000 0.750 0.149 6.744 o
-2 1 11 0.372 1.245 0.264 2.070 o
-2 1 12 0.219 0.367 0.111 11.548 o
-2 1 13 0.177 0.225 0.087 19.042 o
-2 1 14 0.125 0.169 0.077 25.375 o
-2 1 15 0.066 0.139 0.067 35.292 o
-2 1 16 0.060 0.111 0.042 85.956 o
-2 2 1 1.001 1.955 0.379 1.205 o
-2 2 2 4.828 14.181 1.750 0.104 o
-2 2 3 17.282 14.905 1.908 0.105 o
-2 2 4 27.887 43.513 3.930 0.036 o
-2 2 5 0.682 3.883 0.564 0.477 o
-2 2 7 0.602 3.850 0.636 0.382 o
-2 2 8 7.610 4.453 0.841 0.210 o
-2 2 9 2.118 2.867 0.839 0.274 o
-2 2 10 3.192 2.624 0.452 0.507 o
-2 2 11 4.789 2.928 0.603 0.313 o
-2 2 12 1.234 1.888 0.246 1.427 o
-2 2 13 0.066 0.332 0.113 12.270 o
-2 2 14 0.010 0.241 0.108 14.024 o
-2 2 15 0.313 0.204 0.046 33.757 o
-2 2 16 0.033 0.004 0.021 375.056 o
-2 3 1 0.511 2.631 1.361 0.107 o
-2 3 2 13.301 12.840 2.116 0.096 o
-2 3 3 2.001 2.838 0.692 0.435 o
-2 3 4 0.321 4.885 2.983 0.021 o
-2 3 5 58.449 79.758 9.446 0.013 o
-2 3 6 69.248 105.651 9.707 0.010 o
-2 3 7 3.347 4.646 1.421 0.124 o
-2 3 8 0.451 1.330 0.228 2.514 o
-2 3 9 0.400 4.283 1.825 0.053 o
-2 3 10 0.396 0.916 0.114 6.988 o
-2 3 11 1.642 2.120 0.364 0.844 o
-2 3 12 0.025 0.981 0.563 0.524 o
-2 3 13 0.406 0.988 0.317 1.557 o
-2 3 14 0.046 0.255 0.074 27.930 o
-2 3 15 0.013 0.054 0.029 194.656 o
-2 3 16 0.000 0.004 0.018 526.796 o
-2 4 1 1.932 1.605 0.359 1.070 o
-2 4 2 4.369 3.102 0.732 0.360 o
-2 4 3 0.060 1.423 0.684 0.357 o
-2 4 5 222.458 344.518 33.784 0.003 o
-2 4 6 93.233 91.707 16.875 0.007 o
-2 4 7 2.234 2.473 0.574 0.481 o
-2 4 8 0.001 2.479 0.944 0.183 o
-2 4 9 3.188 2.268 0.564 0.435 o
-2 4 10 0.547 0.730 0.155 4.795 o
-2 4 11 0.629 0.403 0.100 8.420 o
-2 4 12 0.004 0.716 0.183 4.681 o
-2 4 13 1.032 1.370 0.163 2.485 o
-2 4 14 0.072 0.009 0.029 176.217 o
-2 4 15 0.014 0.018 0.013 938.738 o
-2 4 16 0.009 0.015 0.010 1534.230 o
-2 5 1 0.131 1.682 0.668 0.376 o
-2 5 2 0.791 2.156 0.656 0.417 o
-2 5 3 1.462 1.210 0.665 0.455 o
-2 5 4 0.972 6.280 1.964 0.051 o
-2 5 5 10.525 12.235 2.043 0.068 o
-2 5 6 3.741 4.058 0.770 0.269 o
-2 5 7 23.568 23.454 3.285 0.032 o
-2 5 8 20.604 13.489 3.077 0.040 o
-2 5 9 1.995 2.678 0.683 0.353 o
-2 5 10 0.204 0.689 0.273 2.180 o
-2 5 11 0.197 2.197 0.661 0.372 o
-2 5 12 0.107 0.368 0.108 12.967 o
-2 5 13 0.000 0.132 0.041 94.910 o
-2 5 14 0.005 0.043 0.041 99.990 o
-2 5 15 0.019 0.098 0.027 204.737 o
-2 6 1 0.305 0.354 0.079 17.475 o
-2 6 2 1.768 0.994 0.153 2.100 o
-2 6 3 1.966 2.435 0.522 0.546 o
-2 6 4 1.936 2.752 0.465 0.592 o
-2 6 5 0.037 1.233 0.294 1.797 o
-2 6 6 3.456 3.950 0.391 0.431 o
-2 6 7 35.808 38.476 4.664 0.018 o
-2 6 8 16.725 10.012 0.956 0.076 o
-2 6 9 0.001 0.448 0.091 18.421 o
-2 6 10 0.027 1.489 0.373 1.125 o
-2 6 11 0.897 0.926 0.185 2.866 o
-2 6 12 0.033 0.285 0.079 25.013 o
-2 6 13 0.024 0.047 0.028 202.290 o
-2 6 14 0.000 0.012 0.021 370.751 o
-2 7 1 1.304 1.097 0.424 0.893 o
-2 7 2 3.986 1.717 0.276 0.630 o
-2 7 3 0.063 0.556 0.321 1.619 o
-2 7 4 0.364 0.392 0.114 9.646 o
-2 7 5 0.298 0.276 0.160 6.110 o
-2 7 6 0.002 1.078 0.373 1.160 o
-2 7 7 1.718 1.792 0.271 1.134 o
-2 7 8 0.063 0.540 0.185 4.662 o
-2 7 9 0.593 0.705 0.191 3.531 o
-2 7 10 1.019 2.394 0.588 0.451 o
-2 7 11 0.041 0.416 0.157 6.515 o
-2 7 12 0.001 0.034 0.054 57.765 o
-2 7 13 0.028 -0.002 0.020 398.470 o
-2 8 1 1.216 1.348 0.460 0.752 o
-2 8 2 4.457 3.127 0.520 0.338 o
-2 8 3 0.089 0.023 0.061 44.356 o
-2 8 4 0.914 1.014 0.379 1.092 o
-2 8 5 0.032 0.942 0.268 2.207 o
-2 8 6 0.095 0.680 0.266 2.292 o
-2 8 7 0.097 0.597 0.467 0.773 o
-2 8 8 0.092 0.819 0.449 0.825 o
-2 8 9 1.258 1.824 0.475 0.649 o
-2 8 10 0.394 0.774 0.188 3.833 o
-2 8 11 0.061 0.106 0.039 95.453 o
-2 8 12 0.005 0.301 0.215 3.605 o
-2 9 1 1.958 2.220 1.178 0.144 o
-2 9 2 0.771 0.874 0.155 3.785 o
-2 9 3 0.124 0.205 0.108 13.505 o
-2 9 4 1.352 1.153 0.256 1.559 o
-2 9 5 0.081 0.442 0.274 2.210 o
-2 9 6 0.053 0.252 0.096 17.346 o
-2 9 7 0.034 0.175 0.067 35.457 o
-2 9 8 0.002 0.573 0.181 4.896 o
-2 9 9 0.011 0.189 0.091 19.823 o
-2 9 10 0.010 0.010 0.032 163.542 o
-2 10 1 0.025 0.062 0.030 181.520 o
-2 10 2 0.075 0.070 0.047 69.251 o
-2 10 3 0.037 0.246 0.095 17.944 o
-2 10 4 0.260 0.380 0.128 8.764 o
-2 10 5 0.036 -0.037 0.037 121.985 o
-2 10 6 0.036 0.046 0.039 105.432 o
-2 10 7 0.022 0.265 0.107 14.118 o
-2 10 8 0.004 0.056 0.076 29.053 o
-2 11 1 0.003 -0.031 0.036 131.732 o
-2 11 2 0.007 0.002 0.018 507.094 o
-2 11 3 0.046 0.028 0.024 255.015 o
-2 11 4 0.001 -0.004 0.017 565.626 o
-1 0 2 458.266 625.597 77.297 0.005 o
-1 0 4 275.860 235.944 28.801 0.007 o
-1 0 6 16.360 9.756 1.513 0.120 o
-1 0 8 89.496 116.155 12.604 0.008 o
-1 0 10 0.355 0.582 0.102 10.219 o
-1 0 12 0.190 0.276 0.126 9.813 o
-1 0 14 0.020 0.022 0.013 897.428 o
-1 0 16 0.000 0.042 0.020 404.523 o
-1 1 1 440.147 991.194 53.959 0.004 o
-1 1 2 270.153 537.383 32.385 0.006 o
-1 1 3 1260.500 2810.890 134.589 0.001 o
-1 1 4 83.908 101.232 9.401 0.019 o
-1 1 5 6.117 9.295 1.743 0.122 o
-1 1 6 77.067 116.639 7.505 0.013 o
-1 1 7 28.923 37.098 2.690 0.037 o
-1 1 8 7.853 8.634 0.643 0.179 o
-1 1 9 4.589 6.003 0.482 0.291 o
-1 1 10 0.425 0.587 0.104 9.221 o
-1 1 11 0.002 0.436 0.092 18.048 o
-1 1 12 0.091 0.131 0.051 57.025 o
-1 1 13 0.039 0.190 0.087 21.398 o
-1 1 14 0.004 0.007 0.026 246.599 o
-1 1 15 0.001 0.085 0.050 66.735 o
-1 1 16 0.023 0.024 0.028 202.761 o
-1 2 1 20.983 26.809 4.390 0.064 o
-1 2 2 2071.820 3675.960 304.144 0.001 o
-1 2 3 2124.190 5247.050 314.429 0.000 o
-1 2 4 158.543 248.616 22.461 0.006 o
-1 2 5 14.024 17.340 2.169 0.080 o
-1 2 6 222.344 390.787 23.754 0.004 o
-1 2 7 12.102 18.029 1.727 0.073 o
-1 2 8 1.676 2.188 0.290 1.110 o
-1 2 9 0.095 0.899 0.272 2.166 o
-1 2 10 1.592 1.416 0.404 0.885 o
-1 2 11 0.367 0.262 0.115 10.155 o
-1 2 12 0.129 0.113 0.035 92.326 o
-1 2 13 0.003 0.022 0.020 421.589 o
-1 2 14 0.061 0.049 0.031 158.074 o
-1 2 15 0.003 -0.018 0.018 526.783 o
-1 2 16 0.010 0.003 0.020 409.857 o
-1 3 1 44.404 47.840 6.020 0.032 o
-1 3 2 231.137 548.844 39.051 0.003 o
-1 3 3 99.890 233.995 25.202 0.005 o
-1 3 4 1.672 2.570 0.798 0.348 o
-1 3 5 456.023 1171.760 62.479 0.001 o
-1 3 6 24.225 24.792 1.955 0.052 o
-1 3 7 10.659 11.645 1.422 0.098 o
-1 3 8 0.534 0.943 0.229 2.697 o
-1 3 9 0.180 2.747 0.704 0.324 o
-1 3 10 0.005 0.435 0.090 18.739 o
-1 3 11 0.248 0.570 0.183 4.578 o
-1 3 12 0.343 0.210 0.074 19.736 o
-1 3 13 0.154 0.063 0.052 52.417 o
-1 3 14 0.034 0.080 0.055 54.793 o
-1 3 15 0.000 0.001 0.029 193.055 o
-1 3 16 0.000 -0.014 0.018 492.150 o
-1 4 1 54.446 92.974 8.410 0.014 o
-1 4 2 0.000 1.188 0.368 1.186 o
-1 4 3 0.692 0.963 0.328 1.572 o
-1 4 4 443.092 1099.300 89.675 0.001 o
-1 4 5 151.861 248.461 17.186 0.005 o
-1 4 6 35.903 43.433 5.255 0.021 o
-1 4 7 0.491 0.522 0.187 4.204 o
-1 4 8 3.150 3.087 0.581 0.400 o
-1 4 9 0.470 1.328 0.285 1.778 o
-1 4 10 0.262 0.232 0.086 17.683 o
-1 4 11 0.002 0.161 0.050 62.943 o
-1 4 12 0.351 0.512 0.141 6.715 o
-1 4 13 0.114 0.089 0.022 182.601 o
-1 4 14 0.006 0.019 0.020 434.121 o
-1 4 15 0.000 0.017 0.028 212.377 o
-1 5 1 0.463 1.236 0.240 2.438 o
-1 5 2 1.836 2.058 0.625 0.486 o
-1 5 3 5.012 8.194 3.077 0.038 o
-1 5 4 18.034 22.508 4.071 0.032 o
-1 5 5 17.430 21.630 2.281 0.048 o
-1 5 6 5.893 3.003 1.599 0.116 o
-1 5 7 5.507 8.498 2.113 0.062 o
-1 5 8 0.077 0.253 0.075 26.558 o
-1 5 9 0.896 0.753 0.153 3.800 o
-1 5 10 0.951 1.389 0.172 2.543 o
-1 5 11 0.646 0.747 0.169 3.959 o
-1 5 12 0.015 0.045 0.043 91.551 o
-1 5 13 0.005 0.035 0.031 174.374 o
-1 5 14 0.013 0.003 0.016 659.699 o
-1 5 15 0.001 0.091 0.054 57.771 o
-1 6 1 1.377 1.864 0.438 0.794 o
-1 6 2 2.081 8.235 2.973 0.027 o
-1 6 3 3.158 4.653 0.945 0.210 o
-1 6 4 0.029 2.760 1.582 0.067 o
-1 6 5 0.102 0.325 0.063 33.118 o
-1 6 6 2.738 4.316 0.570 0.357 o
-1 6 7 2.187 3.371 0.480 0.490 o
-1 6 8 0.310 1.963 0.498 0.641 o
-1 6 9 0.175 0.355 0.314 1.721 o
-1 6 10 0.459 1.101 0.237 2.433 o
-1 6 11 0.426 0.187 0.048 25.183 o
-1 6 12 0.006 0.010 0.033 157.743 o
-1 6 13 0.010 0.015 0.020 432.635 o
-1 6 14 0.024 0.039 0.034 141.193 o
-1 7 1 9.498 7.687 1.483 0.098 o
-1 7 2 3.972 3.913 0.836 0.238 o
-1 7 3 1.303 0.885 0.227 2.036 o
-1 7 4 0.847 1.467 0.620 0.460 o
-1 7 5 0.284 0.422 0.128 8.591 o
-1 7 6 0.204 0.316 0.076 21.521 o
-1 7 7 0.005 1.264 0.205 3.413 o
-1 7 8 1.739 1.865 0.305 0.998 o
-1 7 9 0.528 0.560 0.126 6.674 o
-1 7 10 0.090 0.214 0.108 13.665 o
-1 7 11 0.011 0.069 0.047 75.641 o
-1 7 12 0.019 0.006 0.027 219.952 o
-1 7 13 0.006 0.028 0.033 154.067 o
-1 8 1 4.097 4.571 1.058 0.164 o
-1 8 2 0.784 1.076 0.468 0.773 o
-1 8 3 0.097 0.538 0.228 3.131 o
-1 8 4 0.522 0.746 0.198 3.454 o
-1 8 5 0.012 0.957 0.490 0.686 o
-1 8 6 0.349 0.429 0.121 8.759 o
-1 8 7 0.086 1.248 1.006 0.166 o
-1 8 8 0.480 0.809 0.240 2.534 o
-1 8 9 0.002 0.088 0.062 43.137 o
-1 8 10 0.000 0.112 0.074 30.322 o
-1 8 11 0.004 0.065 0.040 100.867 o
-1 8 12 0.025 0.131 0.045 76.284 o
-1 9 1 0.115 0.312 0.070 27.547 o
-1 9 2 0.291 0.673 0.247 2.583 o
-1 9 3 0.401 1.239 0.799 0.273 o
-1 9 4 0.090 0.221 0.145 7.860 o
-1 9 5 0.067 0.094 0.051 60.549 o
-1 9 6 0.390 0.438 0.208 3.568 o
-1 9 7 0.030 0.001 0.020 408.868 o
-1 9 8 0.000 0.050 0.054 57.005 o
-1 9 9 0.023 0.004 0.032 159.447 o
-1 9 10 0.061 0.004 0.021 337.514 o
-1 10 1 0.083 0.033 0.018 340.110 o
-1 10 2 0.000 0.214 0.091 19.805 o
-1 10 3 0.018 0.278 0.082 23.211 o
-1 10 4 0.085 0.097 0.027 163.726 o
-1 10 5 0.005 0.165 0.066 37.074 o
-1 10 6 0.060 0.154 0.062 40.877 o
-1 10 7 0.000 0.076 0.038 115.904 o
-1 10 8 0.046 0.065 0.043 86.382 o
-1 11 2 0.000 0.001 0.016 620.263 o
-1 11 3 0.000 -0.011 0.011 1307.810 o
-1 11 4 0.018 0.020 0.033 150.357 o
-1 11 5 0.001 -0.033 0.033 152.177 o
0 0 2 16.676 24.727 2.208 0.170 o
0 0 4 410.825 427.875 26.559 0.005 o
0 0 6 1.730 1.615 0.171 1.943 o
0 0 8 5.997 4.112 0.591 0.304 o
0 0 10 0.121 0.175 0.042 66.807 o
0 0 12 0.023 0.155 0.043 81.721 o
0 0 14 0.747 0.350 0.076 9.018 o
0 0 16 0.014 0.065 0.035 130.135 o
0 1 1 513.906 402.332 14.681 0.012 o
0 1 2 493.096 535.338 26.718 0.007 o
0 1 3 98.018 73.349 5.271 0.033 o
0 1 4 18.640 12.905 1.221 0.147 o
0 1 5 15.070 8.510 0.960 0.170 o
0 1 6 6.736 6.446 0.612 0.275 o
0 1 7 1.395 0.815 0.210 2.388 o
0 1 8 0.223 0.999 0.413 0.991 o
0 1 9 0.670 0.433 0.095 8.522 o
0 1 10 0.002 0.119 0.032 151.383 o
0 1 11 0.185 0.093 0.037 74.944 o
0 1 12 0.156 0.094 0.034 90.799 o
0 1 13 0.359 0.381 0.092 12.899 o
0 1 14 0.327 0.101 0.028 52.783 o
0 1 15 0.265 0.244 0.042 39.397 o
0 1 16 0.294 0.117 0.042 44.058 o
0 2 0 2.192 1.815 0.305 1.740 o
0 2 1 361.247 238.165 16.405 0.010 o
0 2 2 2516.340 1499.940 68.546 0.001 o
0 2 3 258.114 192.216 14.227 0.010 o
0 2 4 3.201 5.873 0.575 0.417 o
0 2 5 4.614 4.048 0.588 0.421 o
0 2 6 16.859 16.026 1.220 0.092 o
0 2 7 0.531 1.187 0.150 4.316 o
0 2 8 0.522 0.391 0.076 12.787 o
0 2 9 0.113 0.153 0.039 79.812 o
0 2 10 0.402 0.560 0.111 8.910 o
0 2 11 0.119 0.149 0.051 52.011 o
0 2 12 0.069 0.103 0.027 168.953 o
0 2 13 0.017 0.015 0.013 887.678 o
0 2 14 0.080 0.180 0.053 51.005 o
0 2 15 0.323 0.187 0.045 34.428 o
0 2 16 0.166 0.102 0.025 116.415 o
0 3 1 9.695 9.161 0.843 0.232 o
0 3 3 119.712 124.300 8.286 0.014 o
0 3 4 42.112 28.581 2.688 0.046 o
0 3 5 1.099 4.178 0.516 0.518 o
0 3 6 1.156 1.398 0.194 2.308 o
0 3 7 0.881 1.262 0.287 1.698 o
0 3 8 1.556 0.930 0.167 2.323 o
0 3 9 0.026 0.350 0.079 24.213 o
0 3 10 0.305 0.192 0.060 27.545 o
0 3 11 0.000 0.305 0.137 8.726 o
0 3 12 0.065 0.089 0.043 82.040 o
0 3 13 0.115 0.045 0.027 157.486 o
0 3 14 0.022 0.013 0.013 909.972 o
0 3 15 0.038 0.005 0.016 559.665 o
0 3 16 0.001 0.148 0.126 10.530 o
0 4 0 28.341 23.581 3.452 0.051 o
0 4 1 17.934 10.087 0.993 0.130 o
0 4 2 2.028 3.411 0.458 0.645 o
0 4 3 45.653 28.173 2.848 0.040 o
0 4 4 69.579 48.826 3.461 0.024 o
0 4 5 14.247 11.412 1.126 0.106 o
0 4 6 1.205 2.027 0.292 1.294 o
0 4 7 0.687 0.809 0.154 4.388 o
0 4 8 0.026 0.750 0.128 8.817 o
0 4 9 0.001 0.299 0.069 32.883 o
0 4 10 0.046 0.147 0.040 92.876 o
0 4 11 0.022 0.124 0.052 58.995 o
0 4 12 0.088 0.067 0.021 236.035 o
0 4 13 0.004 0.041 0.015 707.750 o
0 4 14 0.007 0.009 0.011 1434.860 o
0 4 15 0.007 -0.006 0.011 1453.200 o
0 5 2 19.674 8.101 1.024 0.106 o
0 5 3 7.072 3.872 0.487 0.307 o
0 5 4 12.507 6.567 0.730 0.151 o
0 5 5 1.355 4.686 0.421 0.540 o
0 5 6 1.912 2.563 0.362 0.788 o
0 5 7 1.194 1.200 0.184 2.339 o
0 5 8 0.207 0.461 0.103 12.495 o
0 5 9 0.220 0.279 0.062 28.343 o
0 5 10 0.147 0.244 0.068 28.902 o
0 5 11 0.101 0.211 0.062 36.798 o
0 5 12 0.436 0.133 0.044 27.793 o
0 5 13 0.025 0.032 0.014 706.000 o
0 5 14 0.000 0.005 0.012 1174.620 o
0 5 15 0.009 0.063 0.033 150.987 o
0 6 0 0.311 1.167 0.377 1.160 o
0 6 1 14.350 8.023 0.852 0.119 o
0 6 2 13.485 6.811 0.694 0.135 o
0 6 3 1.715 1.476 0.248 1.422 o
0 6 4 0.156 0.819 0.122 8.428 o
0 6 5 1.650 1.660 0.243 1.370 o
0 6 6 1.196 2.650 0.277 1.115 o
0 6 7 1.266 0.992 0.133 2.897 o
0 6 8 0.015 0.288 0.041 79.257 o
0 6 9 0.042 0.183 0.045 71.684 o
0 6 10 0.343 0.306 0.154 6.309 o
0 6 11 0.166 0.102 0.034 85.888 o
0 6 12 0.053 0.041 0.020 333.300 o
0 6 13 0.014 -0.003 0.011 1345.340 o
0 6 14 0.013 0.056 0.025 262.716 o
0 7 1 1.781 1.801 0.282 1.133 o
0 7 2 0.889 0.830 0.125 4.388 o
0 7 3 0.003 0.962 0.153 6.066 o
0 7 4 0.052 0.577 0.106 12.713 o
0 7 5 0.207 0.468 0.108 11.533 o
0 7 6 0.449 0.448 0.064 14.959 o
0 7 7 0.389 0.938 0.104 7.534 o
0 7 8 0.443 0.500 0.085 11.456 o
0 7 9 0.062 0.093 0.037 106.010 o
0 7 10 0.040 0.091 0.084 23.721 o
0 7 11 0.004 0.029 0.014 870.309 o
0 7 12 0.008 0.036 0.014 763.076 o
0 7 13 0.078 0.013 0.010 727.703 o
0 8 0 0.009 1.244 0.296 1.768 o
0 8 1 0.082 0.759 0.138 7.469 o
0 8 2 0.106 0.430 0.077 22.073 o
0 8 3 0.000 0.791 0.138 7.633 o
0 8 4 0.075 0.518 0.086 18.267 o
0 8 5 0.188 0.413 0.081 18.723 o
0 8 6 0.201 0.220 0.053 38.595 o
0 8 7 0.180 0.307 0.062 29.467 o
0 8 8 0.264 0.165 0.041 45.745 o
0 8 9 0.074 0.109 0.032 130.979 o
0 8 10 0.018 0.011 0.010 1548.410 o
0 8 11 0.013 0.026 0.018 475.859 o
0 8 12 0.004 -0.021 0.027 235.482 o
0 9 1 0.001 0.508 0.096 16.260 o
0 9 2 0.001 0.412 0.106 13.911 o
0 9 3 0.001 0.298 0.070 31.693 o
0 9 4 0.055 0.205 0.038 89.256 o
0 9 5 0.409 0.305 0.066 18.078 o
0 9 6 0.296 0.215 0.046 35.287 o
0 9 7 0.135 0.113 0.034 96.291 o
0 9 8 0.088 0.051 0.019 287.932 o
0 9 9 0.069 0.051 0.015 449.016 o
0 9 10 0.009 0.021 0.012 1182.660 o
0 10 0 0.024 0.183 0.077 27.131 o
0 10 1 0.035 0.264 0.071 30.250 o
0 10 2 0.117 0.273 0.069 28.578 o
0 10 3 0.214 0.168 0.032 66.907 o
0 10 4 0.082 0.097 0.028 156.921 o
0 10 5 0.062 0.074 0.022 257.541 o
0 10 6 0.124 0.068 0.018 221.708 o
0 10 7 0.019 0.022 0.012 986.899 o
0 10 8 0.001 -0.002 0.013 1036.300 o
0 11 1 0.001 0.007 0.025 275.536 o
0 11 2 0.021 0.107 0.033 144.544 o
0 11 3 0.072 0.112 0.043 80.070 o
0 11 4 0.070 0.096 0.036 108.749 o
0 11 5 0.002 0.044 0.024 292.379 o
1 0 0 1115.760 2011.170 143.336 0.003 o
1 0 2 9.752 11.515 1.490 0.234 o
1 0 4 60.167 58.161 9.928 0.022 o
1 0 6 0.578 0.427 0.101 9.487 o
1 0 8 2.079 1.251 0.474 0.740 o
1 0 10 0.006 0.208 0.094 18.645 o
1 0 12 14.354 14.289 1.908 0.052 o
1 0 14 0.344 0.283 0.100 12.507 o
1 0 16 0.048 0.070 0.075 29.353 o
1 1 0 28.327 37.651 4.257 0.090 o
1 1 1 53.273 90.399 7.443 0.037 o
1 1 2 81.703 94.891 10.358 0.025 o
1 1 3 4.496 3.921 0.786 0.449 o
1 1 4 0.503 1.043 0.199 3.571 o
1 1 5 0.894 1.285 0.174 3.150 o
1 1 6 0.657 1.547 0.266 1.918 o
1 1 7 5.310 6.228 1.423 0.133 o
1 1 8 3.483 2.971 0.345 0.582 o
1 1 9 0.903 1.017 0.250 2.089 o
1 1 10 0.193 0.282 0.092 16.717 o
1 1 11 0.327 0.448 0.113 9.845 o
1 1 12 0.622 1.082 0.307 1.584 o
1 1 13 2.470 3.197 0.368 0.555 o
1 1 14 1.198 1.144 0.155 2.502 o
1 1 15 0.241 0.265 0.080 19.476 o
1 1 16 0.060 0.057 0.043 85.107 o
1 2 0 0.210 0.632 0.296 2.069 o
1 2 1 267.970 379.306 43.775 0.005 o
1 2 2 79.624 111.037 15.017 0.014 o
1 2 3 4.438 3.184 0.879 0.377 o
1 2 4 0.027 0.510 0.319 1.641 o
1 2 5 0.864 0.880 0.190 3.335 o
1 2 6 5.167 6.050 1.041 0.197 o
1 2 7 0.840 1.977 0.614 0.477 o
1 2 8 0.094 0.105 0.035 105.408 o
1 2 9 1.018 2.411 0.332 1.047 o
1 2 10 2.739 3.013 0.364 0.586 o
1 2 11 1.896 2.541 0.475 0.570 o
1 2 12 0.085 0.179 0.051 53.471 o
1 2 13 0.244 0.474 0.112 10.426 o
1 2 14 0.864 1.631 0.320 1.250 o
1 2 15 0.151 0.183 0.054 42.788 o
1 2 16 0.005 0.182 0.071 31.916 o
1 3 0 1.612 2.282 0.511 0.761 o
1 3 1 37.092 74.813 9.555 0.017 o
1 3 2 5.154 7.484 2.244 0.086 o
1 3 3 0.773 0.720 0.162 4.479 o
1 3 4 2.077 2.511 0.304 1.016 o
1 3 5 1.718 1.886 0.316 1.161 o
1 3 6 0.766 0.818 0.214 2.925 o
1 3 7 0.492 0.461 0.098 9.989 o
1 3 8 4.669 3.577 0.477 0.369 o
1 3 9 8.432 6.781 1.006 0.138 o
1 3 10 4.674 4.550 0.595 0.270 o
1 3 11 1.131 1.139 0.134 2.932 o
1 3 12 0.363 0.408 0.153 6.138 o
1 3 13 0.000 0.075 0.046 77.573 o
1 3 14 0.007 0.071 0.078 27.727 o
1 3 15 0.002 0.101 0.056 53.514 o
1 4 0 3.531 6.612 1.062 0.201 o
1 4 1 11.375 9.509 2.034 0.101 o
1 4 2 0.383 0.525 0.204 3.885 o
1 4 3 22.163 26.146 2.956 0.046 o
1 4 4 15.293 13.294 2.041 0.076 o
1 4 5 0.971 0.478 0.251 2.411 o
1 4 6 0.002 0.109 0.057 50.307 o
1 4 7 0.006 0.614 0.192 4.342 o
1 4 8 1.129 2.036 0.330 1.102 o
1 4 9 0.798 0.508 0.101 6.534 o
1 4 10 0.068 0.246 0.112 12.855 o
1 4 11 0.325 0.469 0.151 6.280 o
1 4 12 0.005 0.119 0.045 78.919 o
1 4 13 0.015 0.043 0.020 400.929 o
1 4 14 0.000 0.052 0.041 98.528 o
1 4 15 0.000 0.084 0.049 68.030 o
1 5 0 14.337 11.056 2.324 0.073 o
1 5 1 32.066 38.359 4.916 0.026 o
1 5 2 1.549 2.000 0.287 1.236 o
1 5 3 0.224 1.220 0.694 0.360 o
1 5 4 0.315 0.034 0.183 5.138 o
1 5 5 0.159 0.363 0.121 10.439 o
1 5 6 0.240 1.232 0.705 0.347 o
1 5 7 0.317 0.143 0.092 16.111 o
1 5 8 0.054 0.053 0.049 66.596 o
1 5 9 0.093 0.097 0.053 54.147 o
1 5 10 0.935 0.398 0.098 6.031 o
1 5 11 1.297 0.949 0.154 2.576 o
1 5 12 0.246 0.218 0.094 15.841 o
1 5 13 0.018 0.125 0.057 49.462 o
1 5 14 0.026 0.039 0.024 272.831 o
1 6 0 3.927 2.919 0.707 0.333 o
1 6 1 18.696 15.488 3.182 0.043 o
1 6 2 0.250 1.762 0.639 0.413 o
1 6 3 0.079 0.578 0.195 4.215 o
1 6 4 0.329 0.179 0.078 19.759 o
1 6 5 0.765 0.532 0.091 7.202 o
1 6 6 0.613 0.509 0.143 5.601 o
1 6 7 0.251 0.175 0.055 35.180 o
1 6 8 0.046 0.057 0.130 9.914 o
1 6 9 0.035 0.057 0.028 199.051 o
1 6 10 0.360 0.423 0.074 15.810 o
1 6 11 0.150 0.215 0.071 27.733 o
1 6 12 0.010 0.006 0.012 1069.180 o
1 6 13 0.093 0.066 0.030 143.722 o
1 7 0 3.467 3.762 0.880 0.232 o
1 7 1 1.538 1.126 0.328 1.210 o
1 7 2 0.143 0.572 0.309 1.756 o
1 7 3 0.051 1.104 0.458 0.783 o
1 7 4 1.132 0.841 0.159 3.039 o
1 7 5 3.409 1.659 0.302 0.686 o
1 7 6 0.472 0.186 0.058 20.329 o
1 7 7 0.078 0.086 0.049 63.783 o
1 7 8 0.105 0.039 0.021 232.435 o
1 7 9 0.003 -0.012 0.012 1087.650 o
1 7 10 0.008 -0.042 0.042 95.532 o
1 7 11 0.011 0.047 0.017 554.901 o
1 7 12 0.006 0.072 0.024 282.415 o
1 8 0 0.172 0.538 0.113 10.648 o
1 8 1 0.097 0.347 0.111 12.608 o
1 8 2 0.014 0.152 0.045 76.344 o
1 8 3 0.043 0.420 0.160 6.313 o
1 8 4 0.054 0.563 0.258 2.473 o
1 8 5 0.347 0.305 0.122 9.217 o
1 8 6 0.044 0.002 0.067 37.217 o
1 8 7 0.943 0.755 0.285 1.724 o
1 8 8 0.136 0.175 0.133 9.165 o
1 8 9 0.015 -0.018 0.022 333.285 o
1 8 10 0.005 -0.004 0.025 275.468 o
1 8 11 0.000 0.033 0.016 609.162 o
1 9 0 0.021 0.219 0.282 2.112 o
1 9 1 0.002 0.191 0.054 54.085 o
1 9 2 0.000 0.253 0.133 9.275 o
1 9 3 0.114 0.099 0.031 118.003 o
1 9 4 0.019 0.054 0.067 37.556 o
1 9 5 0.242 0.958 0.498 0.677 o
1 9 6 0.027 0.048 0.011 1007.990 o
1 9 7 0.566 0.033 0.083 14.107 o
1 9 8 0.076 -0.018 0.090 20.672 o
1 9 9 0.004 -0.012 0.029 201.389 o
1 9 10 0.000 0.027 0.099 17.063 o
1 10 0 0.006 0.150 0.107 14.492 o
1 10 1 0.191 2.776 2.529 0.027 o
1 10 2 0.243 0.463 0.204 3.826 o
1 10 3 0.042 0.062 0.062 43.368 o
1 10 4 0.000 0.012 0.024 297.396 o
1 10 5 0.158 0.133 0.054 44.866 o
1 10 6 0.049 0.091 0.038 104.758 o
1 10 7 0.033 -0.018 0.018 481.721 o
1 10 8 0.001 0.004 0.020 438.788 o
1 11 0 0.039 0.001 0.011 1071.100 o
1 11 1 0.118 0.109 0.046 63.760 o
1 11 2 0.023 0.331 0.202 4.073 o
1 11 3 0.078 0.036 0.021 279.731 o
1 11 4 0.096 0.065 0.034 117.925 o
2 0 0 176.849 175.165 26.912 0.011 o
2 0 2 44.298 33.702 4.845 0.048 o
2 0 4 102.239 79.103 9.793 0.016 o
2 0 6 21.158 16.057 2.055 0.066 o
2 0 8 3.364 2.899 0.426 0.522 o
2 0 10 0.384 0.307 0.088 14.049 o
2 0 12 5.656 8.920 1.387 0.090 o
2 0 14 0.007 0.038 0.028 205.092 o
2 1 0 0.067 0.619 0.198 4.210 o
2 1 1 38.088 34.077 6.793 0.040 o
2 1 2 15.081 18.123 3.893 0.059 o
2 1 3 3.157 4.882 1.078 0.239 o
2 1 4 35.344 52.794 5.782 0.025 o
2 1 5 0.502 1.260 0.319 1.585 o
2 1 6 69.447 114.548 9.712 0.010 o
2 1 7 13.953 17.057 2.469 0.054 o
2 1 8 2.770 2.388 0.322 0.739 o
2 1 9 2.041 2.272 0.290 0.929 o
2 1 10 0.610 0.898 0.195 3.263 o
2 1 11 0.987 1.425 0.213 2.062 o
2 1 12 0.478 0.601 0.115 7.575 o
2 1 13 0.022 0.194 0.117 11.976 o
2 1 14 0.000 0.165 0.088 21.122 o
2 1 15 0.008 -0.005 0.024 289.467 o
2 2 0 9.350 12.296 2.030 0.119 o
2 2 1 15.889 12.120 1.347 0.145 o
2 2 2 0.611 2.572 0.513 0.657 o
2 2 3 0.094 1.325 0.275 2.025 o
2 2 4 2.966 3.145 0.541 0.531 o
2 2 5 6.566 7.973 1.202 0.154 o
2 2 6 61.308 60.195 6.237 0.017 o
2 2 7 2.536 2.320 0.557 0.506 o
2 2 8 0.410 0.502 0.176 4.736 o
2 2 9 15.179 15.912 1.542 0.061 o
2 2 10 12.263 18.745 1.802 0.050 o
2 2 11 1.199 0.995 0.129 3.025 o
2 2 12 0.008 0.159 0.085 22.945 o
2 2 13 0.003 0.130 0.082 24.419 o
2 2 14 0.097 0.249 0.110 13.219 o
2 2 15 0.001 0.003 0.018 545.562 o
2 3 0 15.454 20.023 3.713 0.050 o
2 3 1 2.608 2.966 0.614 0.515 o
2 3 2 0.027 0.538 0.206 3.836 o
2 3 3 0.105 0.761 0.202 3.870 o
2 3 4 0.312 0.877 0.164 4.999 o
2 3 5 1.059 1.312 0.213 2.259 o
2 3 6 0.551 0.790 0.152 4.920 o
2 3 7 5.583 7.802 0.836 0.174 o
2 3 8 3.238 2.299 0.393 0.586 o
2 3 9 0.156 0.558 0.207 3.759 o
2 3 10 6.508 6.968 1.090 0.128 o
2 3 11 0.927 0.741 0.099 4.936 o
2 3 12 0.008 0.119 0.039 105.840 o
2 3 13 0.020 0.080 0.037 118.403 o
2 3 14 0.008 0.069 0.076 28.515 o
2 3 15 0.006 -0.009 0.036 127.213 o
2 4 0 14.789 12.527 1.949 0.088 o
2 4 1 0.282 0.343 0.089 15.949 o
2 4 2 13.429 9.479 2.516 0.074 o
2 4 3 23.562 21.316 3.458 0.042 o
2 4 4 7.202 3.098 0.506 0.317 o
2 4 5 0.230 0.784 0.339 1.458 o
2 4 6 0.151 0.466 0.090 16.301 o
2 4 7 1.287 1.841 0.307 1.199 o
2 4 8 24.388 33.617 5.144 0.018 o
2 4 9 0.721 1.169 0.630 0.449 o
2 4 10 0.203 0.202 0.064 30.125 o
2 4 11 0.133 0.170 0.088 20.089 o
2 4 12 0.148 0.496 0.320 1.633 o
2 4 13 0.000 0.080 0.056 52.417 o
2 4 14 0.001 -0.043 0.043 89.533 o
2 5 0 2.401 2.165 1.229 0.165 o
2 5 1 7.359 8.089 2.430 0.063 o
2 5 2 29.476 26.622 3.836 0.032 o
2 5 3 22.559 22.005 3.557 0.036 o
2 5 4 0.153 0.153 0.059 39.277 o
2 5 5 0.041 0.343 0.099 16.019 o
2 5 6 0.788 0.718 0.155 4.147 o
2 5 7 1.620 2.283 0.540 0.526 o
2 5 8 2.690 4.165 0.746 0.267 o
2 5 9 0.466 0.332 0.085 12.769 o
2 5 10 0.062 0.124 0.068 35.080 o
2 5 11 0.002 0.072 0.041 97.752 o
2 5 12 0.000 0.093 0.036 127.890 o
2 5 13 0.029 0.032 0.030 176.451 o
2 5 14 0.017 0.020 0.037 118.878 o
2 6 0 1.162 0.932 0.218 2.286 o
2 6 1 0.032 0.715 0.401 1.035 o
2 6 2 4.922 3.533 0.885 0.231 o
2 6 3 0.304 0.337 0.071 19.933 o
2 6 4 3.237 1.936 0.367 0.643 o
2 6 5 2.267 1.206 0.316 1.010 o
2 6 6 2.214 3.470 0.391 0.564 o
2 6 7 0.486 0.802 0.298 1.781 o
2 6 8 0.003 0.071 0.037 117.774 o
2 6 9 0.004 0.335 0.146 7.666 o
2 6 10 0.051 0.135 0.067 35.531 o
2 6 11 0.014 0.116 0.069 34.986 o
2 6 12 0.000 0.046 0.030 181.385 o
2 6 13 0.023 0.065 0.018 423.921 o
2 7 0 0.009 0.808 0.220 3.266 o
2 7 2 0.000 0.065 0.073 31.043 o
2 7 3 0.763 0.733 0.138 4.651 o
2 7 4 4.871 5.540 0.960 0.168 o
2 7 5 2.509 2.663 0.490 0.494 o
2 7 6 0.174 0.138 0.044 57.450 o
2 7 7 0.013 0.075 0.061 45.026 o
2 7 8 0.089 0.021 0.046 74.401 o
2 7 9 0.004 0.001 0.048 72.982 o
2 7 10 0.002 0.016 0.021 369.803 o
2 7 11 0.045 0.136 0.041 87.477 o
2 7 12 0.051 0.063 0.024 245.337 o
2 8 0 0.040 0.643 0.344 1.396 o
2 8 1 0.003 -0.038 0.094 18.853 o
2 8 2 0.175 0.132 0.057 40.178 o
2 8 3 0.048 0.119 0.051 59.740 o
2 8 4 0.206 0.355 0.059 28.323 o
2 8 5 0.114 0.107 0.032 111.149 o
2 8 6 0.263 0.306 0.175 5.186 o
2 8 7 0.087 0.072 0.034 119.963 o
2 8 8 0.004 0.045 0.044 86.478 o
2 8 9 0.012 0.022 0.030 187.035 o
2 8 10 0.008 -0.017 0.022 349.763 o
2 8 11 0.037 0.058 0.028 193.649 o
2 9 0 0.138 0.449 0.229 3.134 o
2 9 1 0.354 0.210 0.066 22.070 o
2 9 2 0.022 0.052 0.039 110.219 o
2 9 3 0.029 0.064 0.027 208.899 o
2 9 4 0.079 0.039 0.028 181.393 o
2 9 5 0.012 0.194 0.075 28.448 o
2 9 6 0.136 0.046 0.047 63.365 o
2 9 7 0.030 0.012 0.021 363.256 o
2 9 8 0.002 0.030 0.026 239.401 o
2 9 9 0.025 0.049 0.022 308.906 o
2 10 0 0.667 0.438 0.144 5.315 o
2 10 1 1.066 0.793 0.158 3.103 o
2 10 2 0.226 0.155 0.052 39.600 o
2 10 3 0.000 0.003 0.035 137.662 o
2 10 4 0.023 -0.006 0.021 374.257 o
2 10 5 0.029 0.016 0.027 227.937 o
2 10 6 0.009 0.087 0.042 93.039 o
2 10 7 0.003 0.059 0.035 135.636 o
2 11 0 0.203 0.299 0.052 34.938 o
2 11 1 0.375 0.547 0.169 4.921 o
2 11 2 0.009 0.039 0.032 161.925 o
2 11 3 0.010 0.190 0.095 18.324 o
3 0 2 66.399 28.830 5.865 0.032 o
3 0 4 170.913 225.784 34.400 0.004 o
3 0 6 7.260 3.226 0.724 0.262 o
3 0 8 0.556 1.007 0.356 1.286 o
3 0 10 0.067 0.084 0.052 57.949 o
3 0 12 0.031 0.011 0.020 413.560 o
3 0 14 0.000 -0.032 0.046 80.630 o
3 1 0 20.607 29.459 7.127 0.024 o
3 1 1 5.252 4.184 0.963 0.291 o
3 1 2 2.095 1.707 0.455 0.854 o
3 1 3 172.871 389.361 36.964 0.003 o
3 1 4 85.968 146.825 16.819 0.007 o
3 1 5 5.370 4.975 0.720 0.271 o
3 1 6 13.189 8.076 1.438 0.105 o
3 1 7 0.033 0.325 0.107 13.898 o
3 1 8 0.130 0.407 0.143 7.662 o
3 1 9 0.443 0.951 0.338 1.415 o
3 1 10 0.006 0.163 0.040 98.016 o
3 1 11 0.000 -0.030 0.049 69.794 o
3 1 12 0.034 0.033 0.025 250.759 o
3 1 13 0.001 0.005 0.017 565.212 o
3 1 14 0.000 -0.009 0.011 1382.510 o
3 1 15 0.006 0.064 0.023 295.936 o
3 2 0 88.498 206.316 30.603 0.004 o
3 2 1 15.281 23.660 10.419 0.010 o
3 2 2 29.719 30.939 5.555 0.030 o
3 2 3 0.863 2.887 0.464 0.700 o
3 2 4 0.766 2.326 1.160 0.147 o
3 2 5 1.645 2.337 0.390 0.839 o
3 2 6 4.184 4.848 1.047 0.187 o
3 2 7 0.124 0.849 0.392 1.087 o
3 2 8 0.929 1.642 0.273 1.562 o
3 2 9 1.909 1.620 0.240 1.231 o
3 2 10 0.326 0.584 0.155 5.793 o
3 2 11 0.007 0.176 0.078 26.736 o
3 2 12 0.007 0.059 0.032 157.573 o
3 2 13 0.004 0.051 0.045 82.251 o
3 2 14 0.000 -0.012 0.048 73.946 o
3 3 0 116.606 163.192 15.423 0.008 o
3 3 1 100.024 138.221 12.389 0.009 o
3 3 2 40.887 37.207 4.924 0.028 o
3 3 3 2.562 3.695 0.665 0.380 o
3 3 4 0.587 0.948 0.253 2.328 o
3 3 5 2.298 2.278 0.771 0.335 o
3 3 6 1.181 0.938 0.211 2.322 o
3 3 7 3.297 2.873 0.368 0.549 o
3 3 8 0.090 0.245 0.141 8.235 o
3 3 9 1.349 1.117 0.165 2.305 o
3 3 10 0.032 0.377 0.123 10.588 o
3 3 11 0.044 0.134 0.086 22.135 o
3 3 12 0.003 0.098 0.052 61.395 o
3 3 13 0.000 0.019 0.024 289.226 o
3 3 14 0.009 -0.011 0.018 490.155 o
3 4 0 3.920 3.927 0.693 0.336 o
3 4 1 9.498 11.400 4.385 0.028 o
3 4 2 10.805 8.053 1.247 0.126 o
3 4 3 0.868 0.602 0.133 4.920 o
3 4 4 0.282 0.780 0.232 2.908 o
3 4 5 0.215 0.176 0.074 24.919 o
3 4 6 4.028 4.060 0.779 0.255 o
3 4 7 19.511 24.645 2.718 0.034 o
3 4 8 2.087 3.662 0.646 0.343 o
3 4 9 0.198 0.119 0.079 23.282 o
3 4 10 0.074 0.324 0.168 5.836 o
3 4 11 0.106 0.180 0.091 19.187 o
3 4 12 0.001 0.027 0.025 274.072 o
3 4 13 0.001 0.043 0.056 53.623 o
3 4 14 0.000 0.036 0.031 178.480 o
3 5 0 0.951 0.826 0.202 2.843 o
3 5 1 11.154 15.905 2.105 0.060 o
3 5 2 18.724 22.354 3.284 0.036 o
3 5 3 3.701 3.327 0.729 0.305 o
3 5 4 0.266 0.500 0.102 11.786 o
3 5 5 2.268 4.181 0.604 0.358 o
3 5 6 0.005 0.352 0.123 10.723 o
3 5 7 3.000 5.780 0.629 0.263 o
3 5 8 1.309 2.270 0.678 0.368 o
3 5 9 0.022 0.068 0.119 11.739 o
3 5 10 0.026 0.068 0.024 267.225 o
3 5 11 0.020 0.089 0.030 178.028 o
3 5 12 0.001 0.086 0.035 133.842 o
3 5 13 0.016 0.027 0.012 1062.230 o
3 6 0 0.572 0.392 0.215 3.341 o
3 6 1 2.496 1.785 0.295 0.904 o
3 6 2 0.015 0.679 0.194 4.217 o
3 6 3 0.132 0.324 0.099 15.185 o
3 6 4 4.936 5.836 1.141 0.142 o
3 6 5 10.699 18.608 4.518 0.019 o
3 6 6 3.289 4.537 1.042 0.167 o
3 6 7 0.024 0.260 0.206 3.937 o
3 6 8 0.000 -0.018 0.044 88.263 o
3 6 9 0.366 0.946 0.268 2.108 o
3 6 10 0.000 0.064 0.029 193.041 o
3 6 11 0.005 0.051 0.048 73.429 o
3 6 12 0.005 0.022 0.021 378.178 o
3 7 0 0.182 0.616 0.219 3.322 o
3 7 1 0.191 0.179 0.052 41.994 o
3 7 2 0.140 0.235 0.080 22.568 o
3 7 3 0.091 0.329 0.093 17.518 o
3 7 4 0.244 1.756 0.632 0.415 o
3 7 5 1.825 2.603 0.512 0.512 o
3 7 6 0.891 0.891 0.131 3.963 o
3 7 7 0.002 -0.006 0.020 425.322 o
3 7 8 0.002 0.006 0.020 424.868 o
3 7 9 0.014 0.101 0.043 86.123 o
3 7 11 0.049 0.062 0.012 657.716 o
3 8 0 0.169 0.759 0.306 1.743 o
3 8 1 0.131 0.050 0.053 52.324 o
3 8 2 0.475 0.416 0.091 10.996 o
3 8 3 1.068 1.614 0.285 1.382 o
3 8 4 0.524 0.894 0.223 2.749 o
3 8 5 0.005 -0.014 0.014 898.088 o
3 8 6 0.000 0.039 0.031 167.912 o
3 8 7 0.077 0.173 0.042 76.757 o
3 8 8 0.002 0.050 0.039 108.837 o
3 8 9 0.001 0.044 0.034 144.194 o
3 8 10 0.018 0.049 0.030 186.129 o
3 9 0 0.214 0.245 0.106 13.161 o
3 9 1 0.198 0.287 0.076 22.044 o
3 9 2 0.004 0.127 0.076 28.519 o
3 9 3 0.079 0.291 0.102 15.088 o
3 9 4 0.151 0.152 0.077 24.869 o
3 9 5 0.015 0.056 0.022 315.464 o
3 9 6 0.004 -0.008 0.020 438.575 o
3 9 7 0.001 0.000 0.023 326.937 o
3 9 8 0.022 0.112 0.051 62.540 o
3 10 0 0.424 0.522 0.135 6.677 o
3 10 1 0.067 0.290 0.111 12.977 o
3 10 2 0.058 0.173 0.119 11.605 o
3 10 3 0.001 0.002 0.013 941.792 o
3 10 4 0.005 0.109 0.078 26.944 o
3 10 5 0.000 -0.010 0.022 360.713 o
3 10 6 0.005 0.015 0.021 368.959 o
3 11 0 0.046 0.047 0.040 102.446 o
3 11 1 0.010 0.163 0.074 29.827 o
4 0 0 4.117 5.896 1.115 0.194 o
4 0 2 1.475 2.185 0.354 1.023 o
4 0 4 0.073 0.514 0.296 1.905 o
4 0 6 0.146 0.091 0.023 145.031 o
4 0 8 0.076 0.183 0.092 19.036 o
4 0 10 0.020 0.109 0.022 280.967 o
4 0 12 0.070 0.051 0.026 199.896 o
4 0 14 0.000 -0.061 0.068 35.999 o
4 1 0 7.393 6.861 2.370 0.078 o
4 1 1 0.289 0.602 0.135 7.530 o
4 1 2 5.168 5.825 1.137 0.181 o
4 1 3 8.978 6.012 1.446 0.133 o
4 1 4 0.047 0.723 0.345 1.391 o
4 1 5 0.220 0.589 0.202 3.892 o
4 1 6 0.279 0.279 0.062 25.573 o
4 1 7 0.000 0.125 0.043 88.138 o
4 1 8 0.008 0.299 0.313 1.711 o
4 1 9 0.002 0.137 0.066 37.472 o
4 1 10 0.055 0.116 0.081 24.910 o
4 1 11 0.040 -0.049 0.108 14.519 o
4 1 12 0.011 0.084 0.050 66.289 o
4 1 13 0.000 -0.011 0.038 116.107 o
4 1 14 0.009 -0.025 0.025 258.588 o
4 2 0 50.364 42.562 8.207 0.018 o
4 2 1 52.807 38.129 7.972 0.019 o
4 2 2 1.146 1.701 0.478 0.753 o
4 2 3 0.151 0.804 0.424 0.943 o
4 2 4 1.679 1.830 0.688 0.409 o
4 2 5 3.910 3.374 0.911 0.238 o
4 2 6 0.317 0.250 0.094 14.512 o
4 2 7 0.012 0.541 0.388 1.103 o
4 2 8 0.000 0.140 0.065 38.708 o
4 2 9 0.011 -0.079 0.079 26.997 o
4 2 10 0.045 0.005 0.019 439.688 o
4 2 11 0.000 0.029 0.036 129.098 o
4 2 12 0.003 0.096 0.037 116.074 o
4 2 13 0.075 0.257 0.067 32.755 o
4 2 14 0.010 0.140 0.046 75.494 o
4 3 0 6.475 8.780 1.846 0.089 o
4 3 1 46.330 44.693 7.461 0.017 o
4 3 2 3.316 3.114 0.868 0.274 o
4 3 3 0.005 0.765 0.267 2.266 o
4 3 4 1.978 2.609 0.553 0.503 o
4 3 5 0.121 0.424 0.143 7.660 o
4 3 6 0.369 0.503 0.217 3.350 o
4 3 7 0.001 0.421 0.215 3.556 o
4 3 8 0.001 0.274 0.100 16.154 o
4 3 9 0.160 0.107 0.041 69.907 o
4 3 10 0.001 0.078 0.060 46.647 o
4 3 11 0.010 0.052 0.042 93.026 o
4 3 12 0.049 0.232 0.045 66.157 o
4 3 13 0.027 0.019 0.047 74.113 o
4 4 0 0.607 2.562 0.941 0.205 o
4 4 1 2.354 2.006 0.354 0.829 o
4 4 2 0.001 1.181 0.324 1.505 o
4 4 3 1.004 1.033 0.240 2.107 o
4 4 4 0.046 0.426 0.177 5.185 o
4 4 5 0.376 0.351 0.090 13.514 o
4 4 6 0.872 0.474 0.252 2.309 o
4 4 7 0.123 0.044 0.036 103.785 o
4 4 8 0.008 0.119 0.040 101.081 o
4 4 9 0.000 0.144 0.107 14.604 o
4 4 10 0.002 0.057 0.036 127.848 o
4 4 11 0.002 0.018 0.017 561.080 o
4 4 12 0.017 0.000 0.026 239.301 o
4 4 13 0.003 0.037 0.021 364.831 o
4 5 0 1.492 2.445 0.532 0.548 o
4 5 1 0.062 0.068 0.051 61.359 o
4 5 2 0.318 0.575 0.157 5.790 o
4 5 3 0.023 0.136 0.055 52.450 o
4 5 4 2.215 1.763 0.467 0.632 o
4 5 5 0.326 0.843 0.198 3.621 o
4 5 6 0.045 0.020 0.036 124.459 o
4 5 7 0.059 0.069 0.149 7.620 o
4 5 8 0.002 0.049 0.025 263.474 o
4 5 9 0.178 0.413 0.160 6.112 o
4 5 10 0.027 -0.030 0.096 18.163 o
4 5 11 0.034 0.032 0.035 129.456 o
4 5 12 0.002 -0.002 0.031 179.560 o
4 6 0 0.527 1.105 0.561 0.555 o
4 6 1 0.388 0.220 0.085 15.540 o
4 6 2 0.052 0.200 0.080 24.715 o
4 6 3 0.944 0.694 0.251 2.154 o
4 6 4 3.935 4.101 0.639 0.282 o
4 6 5 2.375 1.399 0.415 0.709 o
4 6 6 0.083 0.277 0.244 2.805 o
4 6 7 0.001 0.099 0.086 22.487 o
4 6 8 0.596 1.003 0.236 2.391 o
4 6 9 0.323 0.853 0.228 2.833 o
4 6 10 0.045 0.010 0.018 476.273 o
4 6 11 0.004 -0.090 0.090 20.788 o
4 7 0 0.044 0.133 0.092 19.524 o
4 7 1 0.073 0.109 0.034 116.304 o
4 7 2 1.068 0.813 0.266 1.839 o
4 7 3 0.659 0.690 0.191 3.454 o
4 7 4 0.668 1.027 0.248 2.172 o
4 7 5 0.467 0.476 0.135 6.686 o
4 7 6 0.004 0.089 0.035 135.476 o
4 7 7 0.003 0.058 0.033 155.342 o
4 7 8 0.121 0.198 0.062 36.045 o
4 7 10 0.000 0.003 0.022 350.516 o
4 8 0 0.036 0.026 0.047 73.522 o
4 8 1 0.157 0.237 0.084 20.329 o
4 8 2 2.735 1.981 0.387 0.618 o
4 8 3 1.417 2.556 1.067 0.163 o
4 8 4 0.136 0.166 0.047 55.578 o
4 8 5 0.001 0.014 0.024 297.101 o
4 8 6 0.075 0.049 0.017 377.809 o
4 8 7 0.016 0.104 0.047 74.160 o
4 8 8 0.020 -0.135 0.135 9.225 o
4 8 9 0.003 -0.061 0.061 44.441 o
4 9 0 0.119 0.714 0.404 1.019 o
4 9 1 0.119 0.112 0.025 146.686 o
4 9 2 0.147 0.377 0.067 26.438 o
4 9 3 0.378 0.367 0.089 13.131 o
4 9 4 0.001 0.051 0.041 97.030 o
4 9 5 0.029 -0.020 0.024 282.905 o
4 9 6 0.008 0.031 0.024 292.840 o
4 9 7 0.004 -0.028 0.028 217.426 o
4 10 0 0.213 0.157 0.069 27.549 o
4 10 1 0.313 1.466 0.877 0.222 o
4 10 2 0.003 0.102 0.092 19.569 o
4 10 3 0.000 0.058 0.021 359.229 o
4 10 4 0.032 0.089 0.050 64.925 o
5 0 0 1.958 1.433 0.408 0.889 o
5 0 2 7.668 6.664 2.414 0.064 o
5 0 4 0.064 0.071 0.030 160.901 o
5 0 6 0.359 0.212 0.084 16.470 o
5 0 8 0.042 0.080 0.131 9.716 o
5 0 10 0.613 1.586 0.575 0.505 o
5 0 12 0.013 0.047 0.030 178.624 o
5 1 0 0.468 1.139 0.277 1.973 o
5 1 1 2.378 2.755 0.674 0.392 o
5 1 2 0.003 0.671 0.167 5.629 o
5 1 3 0.840 0.798 0.284 1.884 o
5 1 4 0.073 0.290 0.170 5.720 o
5 1 5 0.090 0.374 0.198 4.196 o
5 1 6 0.037 1.922 1.222 0.112 o
5 1 7 0.299 0.909 0.195 3.688 o
5 1 8 0.240 0.679 0.149 6.196 o
5 1 9 0.030 0.259 0.097 17.238 o
5 1 10 0.092 0.500 0.199 4.067 o
5 1 11 0.053 0.100 0.069 34.608 o
5 1 12 0.003 -0.038 0.048 73.940 o
5 1 13 0.002 -0.126 0.126 10.596 o
5 2 0 0.223 0.230 0.305 1.866 o
5 2 1 0.596 0.881 0.179 3.787 o
5 2 2 0.049 0.027 0.059 47.820 o
5 2 3 0.327 0.421 0.198 4.091 o
5 2 4 1.050 0.953 0.218 2.334 o
5 2 5 0.879 0.846 0.224 2.480 o
5 2 6 0.022 0.140 0.090 20.551 o
5 2 7 0.014 0.459 0.226 3.226 o
5 2 8 0.098 0.331 0.110 12.799 o
5 2 9 0.177 0.339 0.096 15.292 o
5 2 10 0.000 0.236 0.094 18.339 o
5 2 11 0.009 0.081 0.032 162.085 o
5 2 12 0.048 0.081 0.038 106.017 o
5 2 13 0.001 0.014 0.059 48.249 o
5 3 0 0.925 0.476 0.199 3.253 o
5 3 1 0.066 0.240 0.111 13.100 o
5 3 2 0.271 0.225 0.124 9.896 o
5 3 3 0.368 0.867 0.457 0.825 o
5 3 4 0.973 1.571 0.414 0.899 o
5 3 5 0.177 0.031 0.049 56.324 o
5 3 6 0.400 0.577 0.245 2.642 o
5 3 7 0.501 0.500 0.153 5.477 o
5 3 8 0.055 0.094 0.082 24.694 o
5 3 9 0.020 0.070 0.064 41.108 o
5 3 10 0.000 0.048 0.048 71.283 o
5 3 12 0.003 0.203 0.082 24.469 o
5 4 0 0.015 0.292 0.153 7.031 o
5 4 1 0.320 0.513 0.356 1.355 o
5 4 2 0.191 0.357 0.069 24.357 o
5 4 3 0.017 0.191 0.064 39.464 o
5 4 4 0.074 -0.050 0.050 66.310 o
5 4 5 1.565 2.730 0.849 0.251 o
5 4 6 3.357 3.767 0.852 0.225 o
5 4 7 0.885 1.154 0.162 3.023 o
5 4 8 0.040 0.103 0.083 23.835 o
5 4 9 0.027 0.065 0.079 26.430 o
5 4 10 0.001 0.045 0.035 136.629 o
5 4 11 0.002 0.067 0.047 74.154 o
5 4 12 0.001 0.019 0.011 1437.010 o
5 5 0 0.111 0.357 0.110 12.629 o
5 5 1 0.002 0.341 0.063 37.443 o
5 5 2 0.040 0.169 0.059 45.188 o
5 5 3 0.125 0.120 0.068 32.569 o
5 5 4 0.251 0.142 0.050 40.312 o
5 5 5 0.928 2.223 0.715 0.335 o
5 5 6 1.374 2.386 0.604 0.432 o
5 5 7 0.034 0.835 0.497 0.672 o
5 5 8 0.203 0.503 0.298 1.870 o
5 5 9 0.055 0.137 0.042 82.982 o
5 5 10 0.002 0.422 0.345 1.400 o
5 5 11 0.028 0.068 0.029 185.982 o
5 6 0 0.408 0.991 0.460 0.800 o
5 6 1 0.018 0.320 0.118 11.597 o
5 6 2 0.058 0.278 0.185 4.849 o
5 6 3 0.105 0.099 0.037 94.722 o
5 6 4 0.058 0.092 0.084 23.528 o
5 6 5 0.055 -0.018 0.040 104.501 o
5 6 6 0.010 -0.040 0.071 33.652 o
5 6 7 0.414 0.259 0.085 14.323 o
5 6 8 0.341 0.653 0.226 2.978 o
5 6 9 0.158 0.100 0.069 30.751 o
5 6 10 0.001 0.001 0.031 169.118 o
5 7 1 0.179 0.468 0.297 1.894 o
5 7 2 0.133 0.114 0.094 18.220 o
5 7 3 0.005 -0.029 0.048 73.932 o
5 7 4 0.011 -0.011 0.041 99.117 o
5 7 5 0.041 0.067 0.091 19.923 o
5 7 6 0.018 0.035 0.030 178.960 o
5 7 7 0.108 0.369 0.086 19.106 o
5 7 8 0.179 0.186 0.083 20.779 o
5 7 9 0.013 0.001 0.023 316.078 o
5 8 0 0.009 -0.047 0.047 76.876 o
5 8 2 0.898 0.600 0.118 4.854 o
5 8 3 0.001 0.252 0.140 8.479 o
5 8 4 0.011 0.014 0.018 483.592 o
5 8 5 0.000 0.035 0.041 98.914 o
5 8 6 0.001 0.011 0.020 438.033 o
5 8 7 0.003 0.028 0.038 117.624 o
5 9 0 0.205 0.263 0.128 9.430 o
5 9 1 0.052 0.104 0.041 89.182 o
5 9 2 0.001 0.020 0.048 72.927 o
5 9 3 0.005 0.020 0.014 789.452 o
5 9 4 0.000 0.067 0.029 196.673 o
5 9 5 0.013 0.007 0.023 307.098 o
5 10 0 0.250 0.518 0.238 2.834 o
5 10 1 0.068 0.072 0.032 141.689 o
6 0 0 5.701 4.879 1.175 0.154 o
6 0 2 12.834 6.253 1.234 0.108 o
6 0 4 0.014 0.073 0.078 27.667 o
6 0 12 0.001 0.063 0.044 86.200 o
6 1 0 1.197 1.513 0.332 1.207 o
6 1 1 7.221 15.887 4.195 0.021 o
6 1 2 0.006 -0.002 0.083 24.530 o
6 1 3 0.303 1.375 0.301 1.652 o
6 1 4 1.082 1.838 0.455 0.736 o
6 1 5 0.065 0.061 0.047 70.782 o
6 1 6 0.258 0.342 0.080 18.253 o
6 1 7 0.195 1.011 0.320 1.560 o
6 1 8 0.400 0.368 0.192 4.159 o
6 1 10 0.053 0.053 0.035 128.345 o
6 1 11 0.002 0.039 0.035 136.736 o
6 1 12 0.010 -0.035 0.035 133.865 o
6 2 0 0.045 -0.048 0.050 67.916 o
6 2 1 0.020 0.252 0.152 7.154 o
6 2 2 2.078 3.365 0.909 0.226 o
6 2 3 10.614 18.913 3.063 0.033 o
6 2 4 3.696 3.235 1.085 0.174 o
6 2 5 0.609 0.565 0.242 2.569 o
6 2 6 0.019 0.237 0.119 11.515 o
6 2 7 0.084 0.340 0.126 9.979 o
6 2 8 0.070 0.072 0.046 72.751 o
6 2 9 0.013 0.096 0.037 116.328 o
6 2 10 0.000 0.020 0.026 246.301 o
6 2 11 0.009 0.024 0.019 458.108 o
6 3 0 0.001 0.327 0.104 14.943 o
6 3 1 0.032 0.261 0.152 7.155 o
6 3 2 2.524 2.530 0.549 0.459 o
6 3 3 4.669 6.343 1.123 0.138 o
6 3 4 2.243 3.424 0.748 0.287 o
6 3 5 0.669 3.775 0.898 0.204 o
6 3 6 0.001 0.116 0.056 51.886 o
6 3 7 0.001 0.199 0.072 31.039 o
6 3 8 0.008 0.097 0.038 113.508 o
6 3 9 0.000 0.015 0.017 595.243 o
6 3 10 0.015 -0.037 0.058 50.575 o
6 3 11 0.003 0.016 0.020 436.260 o
6 4 0 0.094 0.175 0.067 33.810 o
6 4 1 0.040 0.172 0.055 51.674 o
6 4 2 0.321 0.353 0.098 12.668 o
6 4 3 0.167 0.007 0.063 38.202 o
6 4 4 0.291 0.714 0.219 3.197 o
6 4 5 0.843 1.271 0.288 1.578 o
6 4 6 1.301 1.836 0.333 1.033 o
6 4 7 0.004 0.037 0.025 271.629 o
6 4 8 0.000 0.022 0.012 1219.830 o
6 4 9 0.005 0.006 0.009 2269.620 o
6 4 10 0.007 0.048 0.017 563.857 o
6 5 0 0.004 0.517 0.171 5.480 o
6 5 1 0.061 0.056 0.055 53.172 o
6 5 2 0.005 0.403 0.101 15.176 o
6 5 3 0.115 0.192 0.176 5.408 o
6 5 4 0.503 0.878 0.331 1.456 o
6 5 5 0.588 1.062 0.296 1.672 o
6 5 7 0.003 0.071 0.042 92.841 o
6 5 8 0.000 -0.009 0.030 189.055 o
6 5 9 0.013 -0.011 0.012 1069.610 o
6 5 10 0.012 0.045 0.014 729.765 o
6 6 0 0.245 0.894 0.215 3.196 o
6 6 1 0.044 0.371 0.159 6.471 o
6 6 2 0.032 0.413 0.159 6.428 o
6 6 3 0.002 0.039 0.053 60.112 o
6 6 4 0.000 0.143 0.122 11.184 o
6 6 5 0.042 0.016 0.020 381.975 o
6 6 6 0.006 0.040 0.014 792.204 o
6 6 7 0.019 -0.016 0.019 460.003 o
6 6 8 0.007 0.036 0.023 303.613 o
6 6 9 0.003 0.012 0.015 767.633 o
6 7 1 0.054 0.042 0.055 53.282 o
6 7 2 0.016 0.185 0.071 31.635 o
6 7 3 0.028 0.103 0.050 64.738 o
6 7 5 0.000 0.310 0.145 7.846 o
6 7 6 0.001 0.094 0.051 64.179 o
6 7 7 0.001 0.001 0.015 710.968 o
6 8 0 0.038 0.134 0.107 14.475 o
6 8 1 0.036 0.191 0.085 22.577 o
6 8 2 0.097 0.061 0.022 223.444 o
6 8 3 0.024 -0.024 0.024 292.498 o
6 8 4 0.002 0.000 0.022 350.490 o
6 8 5 0.011 0.044 0.024 280.507 o
6 9 0 0.015 0.036 0.035 132.043 o
6 9 1 0.036 0.094 0.030 169.387 o
6 9 2 0.016 0.005 0.018 516.676 o
7 0 0 22.711 24.337 8.319 0.010 o
7 0 2 3.062 1.096 0.497 0.559 o
7 0 4 0.004 0.135 0.100 16.703 o
7 1 0 5.647 5.506 1.120 0.143 o
7 1 1 7.418 8.501 1.426 0.093 o
7 1 2 0.041 0.009 0.057 52.306 o
7 1 3 0.220 0.194 0.068 27.302 o
7 1 4 0.080 -0.080 0.199 4.288 o
7 1 6 0.140 0.038 0.042 76.342 o
7 1 7 0.006 -0.220 0.220 3.471 o
7 1 8 0.003 0.077 0.034 141.600 o
7 1 9 0.005 0.080 0.046 77.193 o
7 1 10 0.000 -0.021 0.021 382.403 o
7 2 1 0.047 0.098 0.132 9.579 o
7 2 2 0.901 1.991 0.579 0.492 o
7 2 3 1.013 0.770 0.193 2.762 o
7 2 4 0.000 0.364 0.242 2.832 o
7 2 5 0.007 -0.035 0.035 137.574 o
7 2 7 0.003 0.037 0.058 49.706 o
7 2 10 0.003 -0.012 0.021 371.198 o
7 3 0 0.206 0.443 0.454 0.831 o
7 3 1 0.040 1.434 0.508 0.630 o
7 3 2 0.744 0.468 0.155 4.646 o
7 3 3 0.130 0.320 0.193 4.435 o
7 3 4 0.418 0.382 0.101 10.759 o
7 3 6 0.034 0.049 0.073 31.323 o
7 3 7 0.004 -0.226 0.226 3.283 o
7 3 8 0.004 0.040 0.029 194.907 o
7 3 9 0.007 0.005 0.012 1077.850 o
7 4 0 0.002 0.489 0.406 1.011 o
7 4 1 0.033 0.126 0.044 79.176 o
7 4 2 0.136 0.187 0.052 46.994 o
7 4 3 0.004 0.029 0.038 115.623 o
7 4 4 0.006 0.030 0.091 20.415 o
7 4 5 0.077 0.116 0.133 9.407 o
7 4 7 0.000 -0.020 0.020 438.986 o
7 4 8 0.000 -0.111 0.111 13.595 o
7 4 9 0.002 0.120 0.067 36.290 o
7 5 0 0.008 0.052 0.059 48.475 o
7 5 1 0.078 0.074 0.075 28.796 o
7 5 2 0.086 0.453 0.183 4.847 o
7 5 3 0.252 0.259 0.106 12.620 o
7 5 4 0.002 0.109 0.049 67.330 o
7 5 5 0.014 0.032 0.046 77.898 o
7 5 6 0.000 0.025 0.039 109.548 o
7 5 7 0.003 0.074 0.054 57.312 o
7 5 8 0.000 -0.010 0.020 412.387 o
7 6 0 0.033 0.048 0.027 211.282 o
7 6 1 0.007 0.041 0.052 62.905 o
7 6 2 0.015 0.223 0.132 9.512 o
7 6 3 0.015 0.067 0.024 263.841 o
7 6 5 0.002 0.012 0.016 617.797 o
7 6 6 0.001 -0.001 0.024 290.072 o
7 7 0 0.062 0.141 0.078 26.309 o
7 7 1 0.068 0.081 0.046 72.479 o
7 7 2 0.000 0.015 0.033 157.883 o
7 7 3 0.002 0.007 0.011 1376.120 o
7 7 4 0.001 -0.003 0.011 1307.760 o
7 7 5 0.003 0.015 0.023 325.671 o
7 8 0 0.002 -0.025 0.058 50.633 o
7 8 1 0.001 0.001 0.028 212.717 o
7 8 2 0.003 0.023 0.010 1640.950 o
8 0 0 0.745 0.367 0.112 6.789 o
8 0 4 0.030 -0.091 0.091 20.257 o
8 1 0 0.120 0.163 0.182 5.060 o
8 1 1 0.005 -0.025 0.025 258.937 o
8 1 3 0.001 0.091 0.086 22.348 o
8 1 7 0.000 -0.045 0.045 82.870 o
8 1 8 0.014 0.021 0.012 1019.030 o
8 2 1 0.020 0.083 0.063 41.783 o
8 2 2 0.094 0.069 0.043 79.958 o
8 2 3 0.007 -0.008 0.046 78.448 o
8 2 5 0.003 -0.028 0.036 127.265 o
8 2 7 0.007 -0.014 0.059 48.252 o
8 2 8 0.001 -0.003 0.025 275.672 o
8 3 2 0.037 -0.783 0.783 0.275 o
8 3 3 0.110 0.102 0.061 40.588 o
8 3 6 0.005 0.087 0.056 53.063 o
8 3 7 0.000 0.014 0.021 381.540 o
8 4 0 0.000 0.079 0.052 61.104 o
8 4 1 0.079 0.050 0.028 171.566 o
8 4 2 0.000 0.031 0.027 221.214 o
8 4 3 0.001 0.009 0.006 4294.240 o
8 4 4 0.010 0.001 0.051 65.132 o
8 4 6 0.002 0.014 0.041 100.679 o
8 4 7 0.002 0.056 0.034 145.954 o
8 5 0 0.006 0.133 0.093 19.218 o
8 5 1 0.033 0.114 0.060 44.302 o
8 5 2 0.052 -0.006 0.038 112.452 o
8 5 4 0.005 -0.016 0.030 183.186 o
8 6 0 0.016 0.090 0.049 68.803 o
8 6 1 0.002 0.053 0.088 21.715 o
8 6 2 0.000 -0.038 0.038 118.026 o
8 6 3 0.000 -0.019 0.019 468.243 o
8 6 4 0.000 0.005 0.024 297.633 o
8 7 0 0.041 0.048 0.051 62.605 o
8 7 1 0.003 0.088 0.039 108.649 o
9 0 0 0.084 0.134 0.082 23.927 o
9 0 2 0.002 0.136 0.194 4.429 o
9 1 0 0.064 -0.058 0.093 19.520 o
9 1 1 0.002 -0.182 0.182 5.074 o
9 1 2 0.021 0.024 0.036 127.557 o
9 1 4 0.009 0.049 0.034 145.483 o
9 2 0 0.005 0.124 0.156 6.891 o
9 2 1 0.014 0.129 0.046 75.588 o
9 2 2 0.000 -0.018 0.018 545.802 o
9 2 5 0.005 -0.160 0.233 3.077 o
9 3 1 0.002 0.065 0.024 273.210 o
9 3 2 0.003 0.004 0.013 940.180 o
9 3 5 0.004 -0.020 0.025 268.739 o
9 4 0 0.026 0.033 0.048 71.992 o
9 4 1 0.001 0.274 0.124 10.606 o
9 4 2 0.005 0.005 0.064 40.848 o
9 4 3 0.025 0.041 0.047 73.707 o
9 4 4 0.007 0.005 0.031 179.258 o
9 5 1 0.000 0.007 0.005 6349.320 o
9 5 2 0.008 0.015 0.020 434.306 o
10 1 1 0.006 0.031 0.076 28.868 o
10 1 2 0.004 0.029 0.031 174.936 o
10 2 0 0.023 -0.029 0.029 199.189 o
10 2 1 0.001 0.040 0.044 85.437 o
10 3 0 0.021 0.024 0.024 280.645 o
;
_iucr_refine_instructions_details
;
TITL pyrene_a.res in P2(1)/c
REM SHELXT solution in P2(1)/c: R1 0.399, Rweak 0.151, Alpha 0.359
REM <I/s> 1.382 for 110 systematic absences, Orientation as input
REM Formula found by SHELXT: C16
CELL 0.03919 8.47 9.256 13.649 90 100.28 90
ZERR 4 0.5 0.5 0.5 0 0.2 0
LATT 1
SYMM -X,0.5+Y,0.5-Z
SFAC  C 0.600 40.938 0.136 0.374 0.547 3.278 1.225 13.013 0 0 0 0 0.75 12.011
SFAC  H 0.129 37.737 0.036 0.553 0.127 3.772 0.236 13.518 0 0 0 0 0.32 1.008
UNIT 16 10

DFIX 1.39 0.01 C00E C007 C007 C002 C002 C001 C001 C00F C00F C00C C00C C00E
SADI C00E C002 C007 C001 C002 C00F C001 C00C C00F C00E C00C C007
FLAT C00E C007 C002 C001 C00F C00C
DFIX 1.39 0.01 C007 C002 C002 C004 C004 C003 C003 C005 C005 C009 C009 C007
SADI C007 C004 C002 C003 C004 C005 C003 C009 C005 C007 C009 C002
FLAT C007 C002 C004 C003 C005 C009
DFIX 1.39 0.01 C001 C002 C002 C004 C004 C00A C00A C00D C00D C00B C00B C001
SADI C001 C004 C002 C00A C004 C00D C00A C00B C00D C001 C00B C002
FLAT C001 C002 C004 C00A C00D C00B
DFIX 1.39 0.01 C003 C004 C004 C00A C00A C006 C006 C00G C00G C008 C008 C003
SADI C003 C00A C004 C006 C00A C00G C006 C008 C00G C003 C008 C004
FLAT C003 C004 C00A C006 C00G C008

L.S. 50
PLAN  5
CONF
BOND
LIST 6
FMAP 2
MORE -1
BOND $H
ACTA
EXTI 111678.900016
OMIT -5 8 7
OMIT -4 0 2
OMIT -2 2 6
OMIT -2 4 4
OMIT 0 3 2
OMIT 0 5 1
OMIT 3 0 0
WGHT 0.2 0
FVAR 8.030254
REM <olex2.extras>
REM <HklSrc "%.\\pyrene_a2.hkl">
REM </olex2.extras>

C001  1     0.769079  0.323019  0.638681  11.00000  0.12067  0.09699 =
 0.10316  0.03438  0.02696 -0.00517
C002  1     0.626349  0.391549  0.651042  11.00000  0.09240  0.06356 =
 0.08914  0.00688  0.03112 -0.00153
C003  1     0.341627  0.428558  0.594819  11.00000  0.09619  0.08686 =
 0.12715  0.02022  0.04068  0.02473
C004  1     0.484658  0.359590  0.583976  11.00000  0.10788  0.08158 =
 0.07306  0.00304  0.01377 -0.01278
C005  1     0.343872  0.524887  0.674549  11.00000  0.09767  0.15635 =
 0.15345  0.03718  0.05885  0.04770
AFIX 43
H005  2     0.247778  0.567070  0.683442  11.00000 -1.20000
AFIX 0
C006  1     0.340744  0.224015  0.446295  11.00000  0.17238  0.11505 =
 0.07714 -0.00355  0.01534 -0.06596
AFIX 43
H006  2     0.338520  0.154346  0.396971  11.00000 -1.20000
AFIX 0
C007  1     0.625211  0.488485  0.728665  11.00000  0.12182  0.07345 =
 0.08709  0.00366  0.03408 -0.01028
C008  1     0.198942  0.392734  0.532025  11.00000  0.10128  0.10814 =
 0.09788  0.02074  0.03084 -0.00457
AFIX 43
H008  2     0.102782  0.434654  0.541050  11.00000 -1.20000
AFIX 0
C009  1     0.483239  0.560204  0.740917  11.00000  0.21703  0.05636 =
 0.09411 -0.00135  0.05690  0.00458
AFIX 43
H009  2     0.482659  0.628086  0.791087  11.00000 -1.20000
AFIX 0
C00A  1     0.484288  0.256494  0.509378  11.00000  0.12040  0.07544 =
 0.07887  0.00231  0.04156 -0.00821
C00B  1     0.766308  0.220633  0.563150  11.00000  0.14985  0.07615 =
 0.11226  0.01232  0.06925  0.02670
AFIX 43
H00B  2     0.860700  0.173300  0.556560  11.00000 -1.20000
AFIX 0
C00C  1     0.906544  0.456532  0.780938  11.00000  0.14972  0.08080 =
 0.09439  0.00211  0.02445 -0.01767
AFIX 43
H00C  2     1.001385  0.475956  0.824842  11.00000 -1.20000
AFIX 0
C00D  1     0.626737  0.188309  0.498236  11.00000  0.14887  0.07635 =
 0.10074  0.00473  0.03790 -0.00088
AFIX 43
H00D  2     0.627565  0.121550  0.447409  11.00000 -1.20000
AFIX 0
C00E  1     0.765950  0.525351  0.794741  11.00000  0.19871  0.07647 =
 0.09024 -0.00716  0.03925 -0.02095
AFIX 43
H00E  2     0.765408  0.592531  0.845347  11.00000 -1.20000
AFIX 0
C00F  1     0.909211  0.360071  0.703775  11.00000  0.12698  0.12070 =
 0.10382  0.03320  0.03359  0.01049
AFIX 43
H00F  2     1.006205  0.319314  0.695251  11.00000 -1.20000
AFIX 0
C00G  1     0.201214  0.295494  0.457007  11.00000  0.09210  0.15644 =
 0.10495  0.03633 -0.00378 -0.01595
AFIX 43
H00G  2     0.107109  0.276914  0.412202  11.00000 -1.20000
AFIX 0
HKLF 4

END
Q1 1 0.8 0.3125 0.633333 11 0.05 0.41
Q2 1 0.633333 0.40625 0.644444 11 0.05 0.4
Q3 1 0.766667 0.53125 0.811111 11 0.05 0.4
Q4 1 0.533333 0.46875 0.644444 11 0.05 0.39
Q5 1 0.5 0.25 0.511111 11 0.05 0.38

  REM The information below was added by Olex2.
  REM
  REM R1 = 0.2433 for 1220 Fo > 4sig(Fo) and 0.2896 for all 2015 data
  REM 146 parameters refined using 60 restraints
  REM Highest difference peak 0.4135, deepest hole -0.4026
  REM Mean Shift 0.0003, Max Shift 0.0010.

  REM +++ Tabular Listing of Refinement Information +++
  REM R1_all = 0.2896
  REM R1_gt = 0.2433
  REM wR_ref = 0.5746
  REM GOOF = 1.6454
  REM Shift_max = 0.0010
  REM Shift_mean = 0.0003
  REM Reflections_all = 2015
  REM Reflections_gt = 1220
  REM Parameters = 146
  REM Hole = -0.4026
  REM Peak = 0.4135
  REM Flack = n/a

  
;
_olex2_submission_special_instructions  'No special instructions were received'
loop_
  _restr_chirality_atom_site_label_1
  _restr_chirality_atom_site_label_2
  _restr_chirality_atom_site_label_3
  _restr_chirality_atom_site_label_4
  _restr_chirality_site_symmetry_1
  _restr_chirality_site_symmetry_2
  _restr_chirality_site_symmetry_3
  _restr_chirality_site_symmetry_4
  _restr_chirality_volume_target
  _restr_chirality_weight_param
  _restr_chirality_diff
 C001 C007 C002 C00C 1 1 1 1 0.0000 0.1000 0.0913
 C002 C004 C009 C007 1 1 1 1 0.0000 0.1000 0.0577
 C002 C004 C00B C001 1 1 1 1 0.0000 0.1000 0.0980
 C002 C00C C00E C00F 1 1 1 1 0.0000 0.1000 0.0838
 C003 C002 C004 C009 1 1 1 1 0.0000 0.1000 0.0258
 C004 C009 C007 C005 1 1 1 1 0.0000 0.1000 0.1357
 C004 C00A C008 C003 1 1 1 1 0.0000 0.1000 -0.0310
 C004 C00B C001 C00D 1 1 1 1 0.0000 0.1000 0.0422
 C006 C004 C00A C008 1 1 1 1 0.0000 0.1000 0.0459
 C007 C002 C00C C00E 1 1 1 1 0.0000 0.1000 0.0736
 C00A C002 C004 C00B 1 1 1 1 0.0000 0.1000 0.1206
 C00A C008 C003 C00G 1 1 1 1 0.0000 0.1000 -0.1960

loop_
  _restr_distance_atom_site_label_1
  _restr_distance_atom_site_label_2
  _restr_distance_site_symmetry_2
  _restr_distance_target
  _restr_distance_target_weight_param
  _restr_distance_diff
 C001 C002 1 1.3900 0.0100 -0.0118
 C001 C00F 1 1.3900 0.0100 -0.0026
 C002 C001 1 1.3900 0.0100 -0.0118
 C002 C004 1 1.3900 0.0100 -0.0149
 C002 C004 1 1.3900 0.0100 -0.0149
 C003 C004 1 1.3900 0.0100 -0.0104
 C003 C005 1 1.3900 0.0100 -0.0144
 C004 C003 1 1.3900 0.0100 -0.0104
 C004 C00A 1 1.3900 0.0100 -0.0051
 C004 C00A 1 1.3900 0.0100 -0.0051
 C005 C009 1 1.3900 0.0100 -0.0026
 C006 C00G 1 1.3900 0.0100 0.0053
 C007 C002 1 1.3900 0.0100 0.0003
 C007 C002 1 1.3900 0.0100 0.0003
 C008 C003 1 1.3900 0.0100 -0.0012
 C009 C007 1 1.3900 0.0100 -0.0194
 C00A C006 1 1.3900 0.0100 -0.0015
 C00A C00D 1 1.3900 0.0100 -0.0038
 C00B C001 1 1.3900 0.0100 -0.0074
 C00C C00E 1 1.3900 0.0100 -0.0026
 C00D C00B 1 1.3900 0.0100 0.0122
 C00E C007 1 1.3900 0.0100 -0.0125
 C00F C00C 1 1.3900 0.0100 0.0060
 C00G C008 1 1.3900 0.0100 0.0240

loop_
  _restr_equal_distance_atom_site_label_1
  _restr_equal_distance_atom_site_label_2
  _restr_equal_distance_site_symmetry_2
  _restr_equal_distance_class_id
 C001 C004 1 3
 C001 C00C 1 1
 C002 C003 1 2
 C002 C00A 1 3
 C002 C00F 1 1
 C003 C009 1 2
 C003 C00A 1 4
 C004 C005 1 2
 C004 C006 1 4
 C004 C00D 1 3
 C005 C007 1 2
 C006 C008 1 4
 C007 C001 1 1
 C007 C004 1 2
 C008 C004 1 4
 C009 C002 1 2
 C00A C00B 1 3
 C00A C00G 1 4
 C00B C002 1 3
 C00C C007 1 1
 C00D C001 1 3
 C00E C002 1 1
 C00F C00E 1 1
 C00G C003 1 4

loop_
  _restr_equal_distance_class_class_id
  _restr_equal_distance_class_target_weight_param
  _restr_equal_distance_class_average
  _restr_equal_distance_class_esd
  _restr_equal_distance_class_diff_max
 1 0.0200 2.4137 0.0203 0.0330
 2 0.0200 2.4247 0.0215 0.0353
 3 0.0200 2.4162 0.0117 0.0226
 4 0.0200 2.4040 0.0128 0.0226
